# Supplementary material for: An integrative model links multiple inputs and signaling pathways to the onset of DNA synthesis in hepatocytes
Source: FEBS J. 2012 Sep;279(18):3290–313. doi: 10.1111/j.1742-4658.2012.08572.x (PMC3466406; doi:10.1111/j.1742-4658.2012.08572.x)
Supplement: Supplementary file 1 [file febs0279-3290-SD1.zip]

Archive with 2 entries (2 files):
- febs_8572_sm_DocS1-S6.pdf
- febs_8572_sm_ProMoT_file_1.mdl
