# Supplementary material for: An integrative model links multiple inputs and signaling pathways to the onset of DNA synthesis in hepatocytes
Source: FEBS J. 2012 Sep;279(18):3290–313. doi: 10.1111/j.1742-4658.2012.08572.x (PMC3466406; doi:10.1111/j.1742-4658.2012.08572.x)
Supplement: Supplementary file 1 [file febs0279-3290-SD1.zip › febs_8572_sm_ProMoT_file_1.mdl]

(define-terminal
  :class "term-struct"
  :super-classes ("terminal")
  :geometry-width "13"
  :geometry-height "13"
  :link-color "blue"
  :variables
  (("a"
    :value "1")))


(define-module
  :class "struct-library"
  :super-classes ("module"))


(define-module
  :class "struct-model"
  :super-classes ("module")
  :documentation "superclass that must be used as a marker for all structural network modules opened in the visual editor")


(define-module
  :class "cc_modules"
  :super-classes ("struct-model"))


(define-module
  :class "struct-adapter"
  :super-classes ("struct-library")
  :icon "icons/struct/struct-adapt"
  :terminals
  (("input"
    :is-a "term-struct"
    :geometry-side "top"
    :geometry-position "0.5")
   ("output"
    :is-a "term-struct"
    :geometry-side "bottom"
    :geometry-position "0.5")))


(define-terminal
  :class "term-struct-compound"
  :super-classes ("term-struct")
  :properties
  (("abstract"
    :value "no"))
  :icon "icons/struct/term-compound")


(define-module
  :class "struct-adapter-compound"
  :super-classes ("struct-adapter")
  :properties
  (("abstract"
    :value "no"))
  :icon "icons/struct/struct-adapt"
  :terminals
  (("input"
    :is-a "term-struct-compound")
   ("output"
    :is-a "term-struct-compound")))


(define-terminal
  :class "term-struct-gate"
  :super-classes ("term-struct"))


(define-terminal
  :class "term-struct-output"
  :super-classes ("term-struct-gate")
  :properties
  (("abstract"
    :value "no"))
  :icon "icons/struct/term-output")


(define-terminal
  :class "term-struct-input"
  :super-classes ("term-struct-gate")
  :properties
  (("abstract"
    :value "no"))
  :icon "icons/struct/term-input")


(define-module
  :class "struct-adapter-gate"
  :super-classes ("struct-adapter")
  :properties
  (("abstract"
    :value "no"))
  :icon "icons/struct/struct-adapt"
  :terminals
  (("input"
    :is-a "term-struct-input")
   ("output"
    :is-a "term-struct-output")))


(define-module
  :class "compound"
  :super-classes ("struct-library")
  :icon "icons/struct/comp"
  :terminals
  (("input"
    :is-a "term-struct-compound"
    :geometry-side "top"
    :geometry-position "0.5"))
  :variables
  (("defval"
    :documentation "Default value of the logical state of the reaction. empty =
  undefined"
    :system-theoretic "integer-parameter")
   ("ignore_in_export"
    :documentation "parameter determining whether the compound is exported to the
  CellNetAnalyzer. Allowed Values 0 (exported) or 1 (ignored in export), default
  0."
    :system-theoretic "integer-parameter"
    :value "0")
   ("map_number"
    :documentation "parameter determining the map in CellNetAnalyzer. Should be a positive int, default is 1."
    :system-theoretic "integer-parameter"
    :value "1")
   ("textbox_type"
    :documentation "parameter determining if the textbox in  CellNetAnalyzer is editable (1), not-editable (2) or non-visible (3). The default value is 1."
    :system-theoretic "integer-parameter"
    :value "1")))


(define-module
  :class "other"
  :super-classes ("compound")
  :properties
  (("abstract"
    :value "no")))


(define-module
  :class "gate"
  :super-classes ("struct-library")
  :variables
  (("conf"
    :documentation "confidence level of this element: 1-most established (values between 0 and 1)"
    :system-theoretic "real-parameter"
    :value "1")
   ("defval"
    :documentation "Default value of the logical state of the reaction. empty = undefined"
    :system-theoretic "integer-parameter")
   ("ignore_in_export"
    :documentation "parameter determining whether the gate is exported to the
  CellNetAnalyzer. Allowed Values 0 (exported) or 1 (ignored in export), default
  0."
    :system-theoretic "integer-parameter"
    :value "0")
   ("logexcl"
    :documentation "parameter defining the gate to be excluded from logical
  analysis. Allowed Values 0 (included) or 1 (excluded), default 0."
    :system-theoretic "integer-parameter"
    :value "0")
   ("map_number"
    :documentation "parameter determining the map in CellNetAnalyzer. Should be a positive int, default is 1."
    :system-theoretic "integer-parameter"
    :value "1")
   ("monotone"
    :documentation "parameter defining the gate to be monotone. Allowed Values 0 (non monotone) or >0 (monotone), default 0.01d0=monotone."
    :system-theoretic "real-parameter"
    :value "0.01d0")
   ("textbox_type"
    :documentation "parameter determining if the textbox in  CellNetAnalyzer is editable (1), not-editable (2) or non-visible (3). The default value is 1."
    :system-theoretic "integer-parameter"
    :value "1")
   ("time"
    :documentation "parameter determining the time-scale, 1 being the fastest"
    :system-theoretic "real-parameter"
    :value "1")))


(define-module
  :class "or"
  :super-classes ("gate")
  :icon "icons/struct/or")


(define-module
  :class "gate-2"
  :super-classes ("gate")
  :terminals
  (("input1"
    :is-a "term-struct-input"
    :geometry-side "top"
    :geometry-position "0.1")
   ("input2"
    :is-a "term-struct-input"
    :geometry-side "top"
    :geometry-position "0.9")
   ("output"
    :is-a "term-struct-output"
    :geometry-side "bottom"
    :geometry-position "0.5")))


(define-module
  :class "activ"
  :super-classes ("gate")
  :properties
  (("abstract"
    :value "no"))
  :icon "icons/struct/activ"
  :terminals
  (("input1"
    :is-a "term-struct-input"
    :geometry-side "top"
    :geometry-position "0.5")
   ("output"
    :is-a "term-struct-output"
    :geometry-side "bottom"
    :geometry-position "0.5")))


(define-module
  :class "or-2"
  :super-classes ("or" "gate-2")
  :properties
  (("abstract"
    :value "no"))
  :parameters
  (("activ.ignore_in_export"
    :value "parent.ignore_in_export")
   ("activ2.ignore_in_export"
    :value "parent.ignore_in_export")
   ("struct_adapter.ignore_in_export"
    :value "parent.ignore_in_export"))
  :terminals
  (("input1"
    :is-eq-to "activ.input1")
   ("input2"
    :is-eq-to "activ2.input1")
   ("output"
    :is-eq-to "struct_adapter.output"))
  :modules
  (("activ"
    :is-a "activ"
    :geometry-x "71"
    :geometry-y "81")
   ("activ2"
    :is-a "activ"
    :geometry-x "202"
    :geometry-y "84")
   ("struct_adapter"
    :is-a "struct-adapter-gate"
    :geometry-x "124"
    :geometry-y "176"))
  :links
  (("struct_adapterinput_activ2output"
    :terminals ("struct_adapter.input" "activ2.output" "activ.output")
    :nodes (("136" "112"))
    :edges (("0" "-1" nil) ("1" "-1" nil) ("2" "-1" nil)))))


(define-module
  :class "not"
  :super-classes ("struct-library")
  :properties
  (("abstract"
    :value "no"))
  :icon "icons/struct/not"
  :terminals
  (("input"
    :is-a "term-struct-input"
    :geometry-side "top"
    :geometry-position "0.5")
   ("output"
    :is-a "term-struct-output"
    :geometry-side "bottom"
    :geometry-position "0.5")))


(define-module
  :class "not-lr"
  :super-classes ("not")
  :properties
  (("abstract"
    :value "no"))
  :icon "icons/struct/not-lr"
  :terminals
  (("input"
    :is-a "term-struct-input"
    :geometry-side "left"
    :geometry-position "0.5")
   ("output"
    :is-a "term-struct-output"
    :geometry-side "right"
    :geometry-position "0.5")))


(define-module
  :class "not-du"
  :super-classes ("not")
  :properties
  (("abstract"
    :value "no"))
  :icon "icons/struct/not-du"
  :terminals
  (("input"
    :is-a "term-struct-input"
    :geometry-side "bottom"
    :geometry-position "0.5")
   ("output"
    :is-a "term-struct-output"
    :geometry-side "top"
    :geometry-position "0.5")))


(define-module
  :class "boundary"
  :super-classes ("gate"))


(define-module
  :class "source"
  :super-classes ("boundary")
  :properties
  (("abstract"
    :value "no"))
  :icon "icons/struct/input"
  :terminals
  (("output"
    :is-a "term-struct-output"
    :geometry-side "bottom"
    :geometry-position "0.5")))


(define-module
  :class "dummy"
  :super-classes ("compound")
  :properties
  (("abstract"
    :value "no"))
  :icon "icons/struct/dummy")


(define-module
  :class "and"
  :super-classes ("gate")
  :icon "icons/struct/and")


(define-module
  :class "gate-4"
  :super-classes ("gate")
  :terminals
  (("input1"
    :is-a "term-struct-input"
    :geometry-side "left"
    :geometry-position "0.5")
   ("input2"
    :is-a "term-struct-input"
    :geometry-side "top"
    :geometry-position "0.25")
   ("input3"
    :is-a "term-struct-input"
    :geometry-side "top"
    :geometry-position "0.77")
   ("input4"
    :is-a "term-struct-input"
    :geometry-side "right"
    :geometry-position "0.5")
   ("output"
    :is-a "term-struct-output"
    :geometry-side "bottom"
    :geometry-position "0.5")))


(define-module
  :class "and-4"
  :super-classes ("and" "gate-4")
  :properties
  (("abstract"
    :value "no")))


(define-module
  :class "gate-6"
  :super-classes ("gate")
  :terminals
  (("input1"
    :is-a "term-struct-input"
    :geometry-side "left"
    :geometry-position "0.9")
   ("input2"
    :is-a "term-struct-input"
    :geometry-side "left"
    :geometry-position "0.1")
   ("input3"
    :is-a "term-struct-input"
    :geometry-side "top"
    :geometry-position "0.5")
   ("input4"
    :is-a "term-struct-input"
    :geometry-side "right"
    :geometry-position "0.1")
   ("input5"
    :is-a "term-struct-input"
    :geometry-side "right"
    :geometry-position "0.5")
   ("input6"
    :is-a "term-struct-input"
    :geometry-side "right"
    :geometry-position "0.9")
   ("output"
    :is-a "term-struct-output"
    :geometry-side "bottom"
    :geometry-position "0.5")))


(define-module
  :class "and-6"
  :super-classes ("and" "gate-6")
  :properties
  (("abstract"
    :value "no")))


(define-module
  :class "gate-3"
  :super-classes ("gate")
  :terminals
  (("input1"
    :is-a "term-struct-input"
    :geometry-side "top"
    :geometry-position "0.1")
   ("input2"
    :is-a "term-struct-input"
    :geometry-side "top"
    :geometry-position "0.5")
   ("input3"
    :is-a "term-struct-input"
    :geometry-side "top"
    :geometry-position "0.9")
   ("output"
    :is-a "term-struct-output"
    :geometry-side "bottom"
    :geometry-position "0.5")))


(define-module
  :class "and-3"
  :super-classes ("and" "gate-3")
  :properties
  (("abstract"
    :value "no")))


(define-module
  :class "somehow"
  :super-classes ("gate")
  :documentation " classes to represent incomplete truth tables")


(define-module
  :class "somehow-2"
  :super-classes ("gate-2" "somehow")
  :properties
  (("abstract"
    :value "no"))
  :icon "icons/struct/somehow")


(define-module
  :class "and-2"
  :super-classes ("and" "gate-2")
  :properties
  (("abstract"
    :value "no")))


(define-module
  :class "gate-5"
  :super-classes ("gate")
  :terminals
  (("input1"
    :is-a "term-struct-input"
    :geometry-side "left"
    :geometry-position "0.9")
   ("input2"
    :is-a "term-struct-input"
    :geometry-side "left"
    :geometry-position "0.1")
   ("input3"
    :is-a "term-struct-input"
    :geometry-side "top"
    :geometry-position "0.5")
   ("input4"
    :is-a "term-struct-input"
    :geometry-side "right"
    :geometry-position "0.1")
   ("input5"
    :is-a "term-struct-input"
    :geometry-side "right"
    :geometry-position "0.9")
   ("output"
    :is-a "term-struct-output"
    :geometry-side "bottom"
    :geometry-position "0.5")))


(define-module
  :class "and-5"
  :super-classes ("and" "gate-5")
  :properties
  (("abstract"
    :value "no")))


(define-module
  :class "mod_p21_v2"
  :super-classes ("cc_modules")
  :properties
  (("abstract"
    :value "no"))
  :geometry-width "1737"
  :geometry-height "1005"
  :parameters
  (("activ12.input1.a"
    :value "2")
   ("activj.input1.a"
    :value "2")
   ("activj.output.a"
    :value "2")
   ("and_216.input1.a"
    :value "2")
   ("and_2_lr3.input5.a"
    :system-theoretic "input"
    :value "1")
   ("and_2_rl1.input2.a"
    :value "2")
   ("and_35.input1.a"
    :value "2")
   ("and_35.input4.a"
    :system-theoretic "input"
    :value "1")
   ("and_5.output.a"
    :value "2")
   ("and_50.output.a"
    :value "2")
   ("and_6.input2.a"
    :value "2")
   ("and_6.output.a"
    :value "2")
   ("input_wisp39.defval"
    :value "1")
   ("wisp39.defval"
    :value "1"))
  :terminals
  (("in_akt"
    :is-eq-to "s13.input"
    :geometry-side "TOP"
    :geometry-position "0.45912492")
   ("in_cebpa"
    :is-eq-to "sa_g3.input"
    :geometry-side "TOP"
    :geometry-position "0.32037997")
   ("in_cebprep"
    :is-eq-to "sa_g2.input"
    :geometry-side "LEFT"
    :geometry-position "0.51293534")
   ("in_crl4"
    :is-eq-to "s8.input"
    :geometry-side "TOP"
    :geometry-position "0.8966609")
   ("in_crm1"
    :is-eq-to "s1.input"
    :geometry-side "TOP"
    :geometry-position "0.41767415")
   ("in_cycd1"
    :is-eq-to "s27.input"
    :geometry-side "TOP"
    :geometry-position "0.018134715")
   ("in_e2"
    :is-eq-to "s9.input"
    :geometry-side "TOP"
    :geometry-position "0.9369603")
   ("in_e2f13"
    :is-eq-to "s11.input"
    :geometry-side "TOP"
    :geometry-position "0.29907888")
   ("in_erk"
    :is-eq-to "sa_g0.input"
    :geometry-side "TOP"
    :geometry-position "0.65313756")
   ("in_foxo"
    :is-eq-to "s20.input"
    :geometry-side "TOP"
    :geometry-position "0.2708693")
   ("in_gsk3b"
    :is-eq-to "s6.input"
    :geometry-side "TOP"
    :geometry-position "0.74294764")
   ("in_jnk"
    :is-eq-to "s41.input"
    :geometry-side "TOP"
    :geometry-position "0.54720783")
   ("in_mirk"
    :is-eq-to "s12.input"
    :geometry-side "TOP"
    :geometry-position "0.380829")
   ("in_miz1"
    :is-eq-to "s24.input"
    :geometry-side "TOP"
    :geometry-position "0.13039723")
   ("in_p38"
    :is-eq-to "s40.input"
    :geometry-side "TOP"
    :geometry-position "0.50460565")
   ("in_p53"
    :is-eq-to "s23.input"
    :geometry-side "TOP"
    :geometry-position "0.16551526")
   ("in_pcna"
    :is-eq-to "s5.input"
    :geometry-side "TOP"
    :geometry-position "0.8459988")
   ("in_pkc"
    :is-eq-to "s14.input"
    :geometry-side "TOP"
    :geometry-position "0.345711")
   ("in_rhoa"
    :is-eq-to "s35.input"
    :geometry-side "TOP"
    :geometry-position "0.08779505")
   ("in_seqcki"
    :is-eq-to "sa_g.input"
    :geometry-side "BOTTOM"
    :geometry-position "0.2915947")
   ("in_skp2"
    :is-eq-to "s7.input"
    :geometry-side "TOP"
    :geometry-position "0.9743811")
   ("in_smad"
    :is-eq-to "s26.input"
    :geometry-side "TOP"
    :geometry-position "0.19948186")
   ("in_sp1"
    :is-eq-to "s25.input"
    :geometry-side "TOP"
    :geometry-position "0.24093264")
   ("in_sp1rep"
    :is-eq-to "sa_g1.input"
    :geometry-side "LEFT"
    :geometry-position "0.43731344")
   ("in_stat3"
    :is-eq-to "s28.input"
    :geometry-side "TOP"
    :geometry-position "0.054404143")
   ("out_p21cyto"
    :is-eq-to "s33.output"
    :geometry-side "BOTTOM"
    :geometry-position "0.6341393")
   ("out_p21free"
    :is-eq-to "s32.output"
    :geometry-side "BOTTOM"
    :geometry-position "0.16148531")
   ("out_p21nuc"
    :is-eq-to "s34.output"
    :geometry-side "BOTTOM"
    :geometry-position "0.03713299"))
  :modules
  (("activ"
    :is-a "activ"
    :documentation "\\cite{Child:2006}"
    :geometry-x "611"
    :geometry-y "187"
    :graphical-rotation "0")
   ("activ0"
    :is-a "activ"
    :documentation "\\cite{Child:2006,Abbas:2009}"
    :geometry-x "760"
    :geometry-y "187"
    :graphical-flip "10"
    :graphical-rotation "0")
   ("activ1"
    :is-a "activ"
    :documentation "p21 is phosphorylated and stabilized by p38$\\alpha$ and JNK1 \\cite{Kim:2002}. In addition, p38 positively affects p21 via HubR. p38 MAPK phosphorylates the mRNA binding protein of HuR on T118, which results in cytoplasmic accumulation of HuR and its enhanced binding to the p21Cip1 mRNA resulting in its stabilition \\cite{Lafarga:2009}.
A positive interaction between p38 and p21 was also confirmed by \\cite{Stepniak:2006}."
    :geometry-x "860"
    :geometry-y "187")
   ("activ12"
    :is-a "and-5"
    :documentation "Gartel \\emph{et al.} showed that E2F1 DNA and Sp1 binding domains are both required for high level induction of p21 expression \\cite{Gartel:1998}.
RhoA represses p21 expression \\cite{Liberto:2002,Besson_2:2004,Gartel:2003}.
A complex (\\texttt{sp1rep}) containing Sp1 and HDAC can bind promoters of Sp1 target genes and repress their expression \\cite{Wierstra_2:2008}.
A complex (\\texttt{c\\_ebp\\_rep}) formed by pRb, E2F1-3 and either C/EBP-$\\alpha$ or -$\\beta$ represses E2F target genes \\cite{Johnson:2005,Nerlov:2007}."
    :geometry-x "431"
    :geometry-y "328"
    :graphical-flip "10")
   ("activ2"
    :is-a "activ"
    :documentation "p21 is phosphorylated and stabilized by p38$\\alpha$ and JNK1 \\cite{Kim:2002}."
    :geometry-x "929"
    :geometry-y "187")
   ("activ3"
    :is-a "activ"
    :documentation "\\cite{Hwang:2009}"
    :geometry-x "1136"
    :geometry-y "187")
   ("activ4"
    :is-a "and-2"
    :documentation "\\cite{Child:2006}"
    :geometry-x "635"
    :geometry-y "374")
   ("activ5"
    :is-a "and-2"
    :documentation "\\cite{Child:2006}"
    :geometry-x "700"
    :geometry-y "375"
    :graphical-flip "10")
   ("activ6"
    :is-a "somehow-2"
    :documentation "Phosphorylation on S146 seems to stabilize p21 \\cite{Abbas:2009}.
Binding of Wisp39 has been shown to stabilize p21 and even is required for stabilizing p21 after IR radiations \\cite{Jascur:2005}.
However, it is not clear if p21 has to be phosphorylated to allow Wisp39 to bind or not. Hence, we use here an Incomplete Truth Table gate."
    :geometry-x "808"
    :geometry-y "368")
   ("activ7"
    :is-a "somehow-2"
    :documentation "Phosphorylation on T57 seems to stabilize p21 \\cite{Abbas:2009}.
Binding of Wisp39 has been shown to stabilize p21 and even is required for stabilizing p21 after IR radiations \\cite{Jascur:2005}.
However, it is not clear if p21 has to be phosphorylated to allow Wisp39 to bind or not. Hence, we use here an Incomplete Truth Table gate."
    :geometry-x "871"
    :geometry-y "368")
   ("activ8"
    :is-a "activ"
    :documentation "\\cite{Hwang:2009}"
    :geometry-x "1136"
    :geometry-y "366")
   ("activ9"
    :is-a "and-3"
    :documentation "Skp2 ligase induces p21 degradation at the G1/S transition in unperturbed cells \\cite{Abbas:2008} after phosphorylation on S130 by the cyclin~E:Cdk2 complex \\cite{Bornstein:2003}. Ubiquitination by Skp2 can only affect nuclear p21 since Skp2 is exclusively nuclear \\cite{Nakayama:2006}.
In contrast to the case of p27, this process is not necessary for downregulation of p21 at the G$_1$/S transition \\cite{Bornstein:2003}.
Skp2 was also shown to ubiquinate p21 but only upon low doses of UV irradiations \\cite{Busino:2004}.
Binding to PCNA abolishes p21 contact with the proteasome \\cite{Child:2006}. This affects only the degradation of nuclear p21 since PCNA is nuclear."
    :geometry-x "1559"
    :geometry-y "368"
    :graphical-flip "00"
    :graphical-rotation "0")
   ("activa"
    :is-a "activ"
    :documentation "Phosphorylation on S114 targets p21 for degradation by the proteasome \\cite{Lee:2007}."
    :geometry-x "1284"
    :geometry-y "366")
   ("activb"
    :is-a "activ"
    :documentation "Phosphorylation on T57 makes p21 unstable \\cite{Child:2006,Hwang:2009}."
    :geometry-x "1216"
    :geometry-y "366")
   ("activc"
    :is-a "activ"
    :documentation "p21 is stabilized by binding of C/EBP$\\alpha$ \\cite{Takiguchi:1998}."
    :geometry-x "556"
    :geometry-y "394")
   ("activd"
    :is-a "activ"
    :documentation "ERK2 phosphorylates p21 on T57 \\cite{Hwang:2009}."
    :geometry-x "1189"
    :geometry-y "187")
   ("active"
    :is-a "activ"
    :documentation "Phosphorylation on S130 by JNK seems to stabilize p21 \\cite{Child:2006}."
    :geometry-x "959"
    :geometry-y "187")
   ("activf"
    :is-a "somehow-2"
    :documentation "Phosphorylation on S130 seems to stabilize p21 \\cite{Abbas:2009}.
Binding of Wisp39 has been shown to stabilize p21 and even is required for stabilizing p21 after IR radiations \\cite{Jascur:2005}.
However, it is not clear if p21 has to be phosphorylated to allow Wisp39 binding or not. Hence, we use here an Incomplete Truth Table gate."
    :geometry-x "949"
    :geometry-y "368")
   ("activg"
    :is-a "activ"
    :documentation "Phosphorylation on S130 by p38$\\alpha$ seems to stabilize p21 \\cite{Child:2006}."
    :geometry-x "893"
    :geometry-y "187")
   ("activh"
    :is-a "activ"
    :documentation "\\cite{Abbas:2009}"
    :geometry-x "797"
    :geometry-y "187")
   ("activi"
    :is-a "activ"
    :documentation "ERK2 phosphorylates p21 on S130 \\cite{Hwang:2009}."
    :geometry-x "1376"
    :geometry-y "143"
    :graphical-rotation "270")
   ("activj"
    :is-a "activ"
    :documentation "Nuclear p21\\cip is fully active (or simply abundant) (equivalent to a level `2') in case of stress (relayed by p53) \\cite{He:2005}."
    :geometry-x "185"
    :geometry-y "616")
   ("and_2"
    :is-a "and-2"
    :documentation "Phosphorylation on S114 leads to degradation by the proteasome \\cite{Lee:2007}.
Binding to PCNA abolishes p21 contact with the proteasome \\cite{Child:2006}. This affects only the degradation of nuclear p21 since PCNA is nuclear."
    :geometry-x "1425"
    :geometry-y "368")
   ("and_20"
    :is-a "and-2"
    :documentation "Phosphorylation on T57 makes p21 unstable \\cite{Child:2006,Hwang:2009}.
Binding to PCNA abolishes p21 contact with the proteasome \\cite{Child:2006}. This affects only the degradation of nuclear p21 since PCNA is nuclear."
    :geometry-x "1340"
    :geometry-y "368")
   ("and_21"
    :is-a "and-3"
    :documentation "C/EBP$\\alpha$ induces p21 transcription \\cite{Timchenko:1996}.
A complex (\\texttt{c\\_ebp\\_rep}) containing either Sp1 or C/EBP$\\alpha$ or $\\beta$ can repress p21 transcription \\cite{Nerlov:2007,Wierstra_2:2008}.
A complex (\\texttt{sp1rep}) containing Sp1 and HDAC can bind promoters of Sp1 target genes and repress their expression \\cite{Wierstra_2:2008}."
    :geometry-x "463"
    :geometry-y "407")
   ("and_210"
    :is-a "and-2"
    :documentation "CRL4$^{Cdt2}$ ligase induces p21 degradation after UV irradiations. This process seems to require prior PCNA binding \\cite{Abbas:2009}.
"
    :geometry-x "1519"
    :geometry-y "147"
    :graphical-flip "01"
    :graphical-rotation "180")
   ("and_211"
    :is-a "activ"
    :documentation "p21 can be phosphorylated on S114 by GSK3$\\beta$ after UV irradiation, which also targets it for degradation by the proteasome \\cite{Lee:2007}."
    :geometry-x "1328"
    :geometry-y "187"
    :graphical-flip "10"
    :graphical-rotation "0")
   ("and_214"
    :is-a "activ"
    :documentation "Phosphorylation on S153 by PKC or Dyrk1B induces p21 cytoplasmic accumulation.
Under normal conditions, Dyrk1B is a nuclear kinase, so it might not play a key role in phosphorylating p21 in the cytoplasm \\cite{Agell:2006}.
The phosphorylation by PKC is prevented by binding of Ca2+/CaM to the p21 NLS. However, S153-phosphorylated p21 can not bind CaM \\cite{Child:2006}."
    :geometry-x "647"
    :geometry-y "187"
    :graphical-flip "00"
    :graphical-rotation "0")
   ("and_216"
    :is-a "activ"
    :documentation "We assume that p21 can fulfill its inhibitory functions only when released from cyclin~D:Cdk4/6 complexes.
Activation of the p53 pathway is also supposed to activate p21nuc with a level of `2' and this leads to higher concentrations of p21 compared to cyclin~D:CDK complexes."
    :geometry-x "280"
    :geometry-y "829"
    :graphical-flip "00")
   ("and_25"
    :is-a "and-6"
    :documentation "Smad-FoxO activates p21 expression \\cite{Seoane:2004} . Smad-Sp1 has been shown to have a similar effect, while requiring presence of Miz1 on the core promoter \\cite{Opitz:2000,Wanzel:2003}.
RhoA represses p21 expression \\cite{Liberto:2002,Besson_2:2004}.
A complex (\\texttt{c\\_ebp\\_rep}) formed by pRb, E2F1-3 and either C/EBP-$\\alpha$ or -$\\beta$ represses E2F target genes \\cite{Johnson:2005,Nerlov:2007}.
A complex (\\texttt{sp1rep}) containing Sp1 and HDAC can bind promoters of Sp1 target genes and repress their expression \\cite{Wierstra_2:2008}."
    :geometry-x "335"
    :geometry-y "328"
    :graphical-flip "10"
    :graphical-rotation "0")
   ("and_2n"
    :is-a "activ"
    :documentation "GSK3-$\\beta$ phosphorylation on T57 reduces p21 stability. 
This process can be prevented by binding to PCNA which abolishes p21 contact with the proteasome \\cite{Child:2006}."
    :geometry-x "1248"
    :geometry-y "187"
    :graphical-flip "11"
    :graphical-rotation "180")
   ("and_2_lr3"
    :is-a "and-6"
    :documentation "p53 requires both Sp1 \\cite{Koutsodontis:2005} and Miz1 \\cite{Wanzel:2003} to activate the p21 promoter.
RhoA represses p21 expression \\cite{Liberto:2002,Besson_2:2004}.
A complex (\\texttt{sp1rep}) containing Sp1 and HDAC can bind promoters of Sp1 target genes and repress their expression \\cite{Wierstra_2:2008}.
A complex (\\texttt{c\\_ebp\\_rep}) formed by pRb, E2F1-3 and either C/EBP-$\\alpha$ or -$\\beta$ represses E2F target genes \\cite{Johnson:2005,Nerlov:2007}."
    :geometry-x "197"
    :geometry-y "320")
   ("and_2_rl1"
    :is-a "activ"
    :documentation "Skp2 ligase induces p21 degradation at the G1/S transition in unperturbed cells \\cite{Abbas:2008} after phosphorylation on S130 by the cyclin~E:Cdk2 complex \\cite{Bornstein:2003}. Ubiquitination by Skp2 can only affect nuclear p21 since Skp2 is exclusively nuclear \\cite{Nakayama:2006}.
In contrast to the case of p27, this process is not necessary for downregulation of p21 at the G$_1$/S transition \\cite{Bornstein:2003}.
Skp2 was also shown to ubiquinate p21 but only upon low doses of UV irradiations \\cite{Busino:2004}."
    :geometry-x "1598"
    :geometry-y "139"
    :graphical-flip "10"
    :graphical-rotation "0")
   ("and_3"
    :is-a "and-3"
    :documentation "p21 is primarily absent in quiescent cells and becomes expressed after mitogenic stimulation \\cite{Wieroed:2008}. Since p21 is quite unstable \\cite{Abbas:2009}, we assume it requires stabilization to be active.
"
    :geometry-x "495"
    :geometry-y "691")
   ("and_35"
    :is-a "and-5"
    :documentation "Only overexpressed cyclin~D1 seems to repress p21 expression \\cite{Barre:2003,Giraud:2004,Bienvenu:2005} , and this effect is mediated via recruitment of cyclin~D1 to the p21 promoter by STAT3 \\cite{Bienvenu:2005}.
RhoA represses p21 expression \\cite{Liberto:2002,Besson_2:2004}.
A complex (\\texttt{c\\_ebp\\_rep}) formed by pRb, E2F1-3 and either C/EBP-$\\alpha$ or -$\\beta$ represses E2F target genes \\cite{Johnson:2005,Nerlov:2007}.
A complex (\\texttt{sp1rep}) containing Sp1 and HDAC can bind promoters of Sp1 target genes and represses their expression \\cite{Wierstra_2:2008}."
    :geometry-x "105"
    :geometry-y "328"
    :graphical-flip "11"
    :graphical-rotation "180")
   ("and_4"
    :is-a "and-4"
    :documentation "p21 is primarily absent in quiescent cells and becomes expressed after mitogenic stimulation \\cite{Wieroed:2008}. Since p21 is quite unstable, we assume it also requires stabilization to be active.
p21 can be present in both the cytoplasm and the nucleus where it has different functions \\cite{Blagosklonny_2:2002, Child:2006, Besson:2008}.
It is supposed to be present in the cytoplasm only if translocated to the cytoplasm and not degraded. 
"
    :geometry-x "976"
    :geometry-y "639")
   ("and_5"
    :is-a "and-4"
    :documentation "p21 is primarily absent in quiescent cells and becomes expressed after mitogenic stimulation \\cite{Wieroed:2008}. Since p21 is quite unstable \\cite{Abbas:2009}, we assume it requires stabilization to be active.
p21 can be present in both the cytoplasm and the nucleus where it has different functions \\cite{Blagosklonny_2:2002, Child:2006, Besson:2008}.
Nuclear p21 is fully active (or simply abundant) (equivalent to a level `2') if not bound by cyclin~D:CDK4/6 complexes \\cite{Alt:2002}. "
    :geometry-x "280"
    :geometry-y "656")
   ("and_50"
    :is-a "and-4"
    :documentation "p21 is primarily absent in quiescent cells and becomes expressed after mitogenic stimulation \\cite{Wieroed:2008}. Since p21 is quite unstable \\cite{Abbas:2009}, we assume it requires stabilization to be active.
p21 can be present in both the cytoplasm and the nucleus where it has different functions \\cite{Blagosklonny_2:2002, Child:2006, Besson:2008}.
Nuclear p21 is fully active (or simply abundant) (equivalent to a level `2') if not exported to the cytoplasm \\cite{Child:2006}. "
    :geometry-x "400"
    :geometry-y "666")
   ("and_6"
    :is-a "and-6"
    :documentation "In case of activation of p53 by stress (level `2'), p21 is expressed to stop the cell cycle \\cite{Stewart:2001}. To distinguish this inhibitory from its activatory function, we confer p21 here a level `2'."
    :geometry-x "260"
    :geometry-y "318")
   ("deg_p21_cyto"
    :is-a "dummy"
    :geometry-x "1181"
    :geometry-y "464")
   ("deg_p21_nuc"
    :is-a "dummy"
    :geometry-x "1456"
    :geometry-y "459")
   ("foxo_sp1"
    :is-a "dummy"
    :geometry-x "391"
    :geometry-y "215")
   ("free_p21"
    :is-a "dummy"
    :geometry-x "280"
    :geometry-y "885")
   ("input_wisp39"
    :is-a "source"
    :geometry-x "1038"
    :geometry-y "243"
    :graphical-flip "00"
    :graphical-rotation "0")
   ("not"
    :is-a "not"
    :geometry-x "502"
    :geometry-y "583")
   ("not0"
    :is-a "not"
    :geometry-x "558"
    :geometry-y "600"
    :graphical-rotation "90")
   ("not1"
    :is-a "not"
    :geometry-x "120"
    :geometry-y "252")
   ("not2"
    :is-a "not"
    :geometry-x "89"
    :geometry-y "380"
    :graphical-flip "01"
    :graphical-rotation "0")
   ("not3"
    :is-a "not"
    :geometry-x "159"
    :geometry-y "252")
   ("not4"
    :is-a "not"
    :geometry-x "297"
    :geometry-y "252")
   ("not5"
    :is-a "not"
    :geometry-x "361"
    :geometry-y "252")
   ("not6"
    :is-a "not"
    :geometry-x "1060"
    :geometry-y "577")
   ("not7"
    :is-a "not"
    :geometry-x "1387"
    :geometry-y "269")
   ("not8"
    :is-a "not"
    :geometry-x "137"
    :geometry-y "380"
    :graphical-flip "01"
    :graphical-rotation "90")
   ("not9"
    :is-a "not"
    :geometry-x "218"
    :geometry-y "375"
    :graphical-flip "01"
    :graphical-rotation "90")
   ("nota"
    :is-a "not"
    :geometry-x "269"
    :geometry-y "382"
    :graphical-flip "01"
    :graphical-rotation "90")
   ("notb"
    :is-a "not"
    :geometry-x "90"
    :geometry-y "461"
    :graphical-flip "01")
   ("notc"
    :is-a "not"
    :geometry-x "121"
    :geometry-y "452"
    :graphical-flip "01")
   ("notd"
    :is-a "not"
    :geometry-x "169"
    :geometry-y "459"
    :graphical-flip "01")
   ("note"
    :is-a "not"
    :geometry-x "204"
    :geometry-y "461"
    :graphical-rotation "180")
   ("notf"
    :is-a "not"
    :geometry-x "343"
    :geometry-y "470"
    :graphical-flip "01"
    :graphical-rotation "90")
   ("notg"
    :is-a "not"
    :geometry-x "374"
    :geometry-y "404"
    :graphical-rotation "270")
   ("noth"
    :is-a "not"
    :geometry-x "652"
    :geometry-y "650"
    :graphical-rotation "90")
   ("noti"
    :is-a "not"
    :geometry-x "625"
    :geometry-y "620"
    :graphical-rotation "90")
   ("notj"
    :is-a "not"
    :geometry-x "175"
    :geometry-y "378"
    :graphical-rotation "270")
   ("notk"
    :is-a "not"
    :geometry-x "229"
    :geometry-y "252")
   ("notl"
    :is-a "not"
    :geometry-x "165"
    :geometry-y "426"
    :graphical-flip "01")
   ("not_duf"
    :is-a "not"
    :geometry-x "1447"
    :geometry-y "268"
    :graphical-rotation "0")
   ("not_dug"
    :is-a "not-du"
    :geometry-x "1522"
    :geometry-y "283"
    :graphical-rotation "180")
   ("not_duh"
    :is-a "not"
    :geometry-x "419"
    :geometry-y "839"
    :graphical-rotation "180")
   ("not_lr"
    :is-a "not-lr"
    :geometry-x "63"
    :geometry-y "252"
    :graphical-rotation "90")
   ("or_2"
    :is-a "or-2"
    :geometry-x "761"
    :geometry-y "765"
    :graphical-flip "00")
   ("p21"
    :is-a "other"
    :documentation "Cyclin-dependent kinase inhibitor 1, also known as p21$^{Cip1/Waf1}$ (cytoplasmic or nuclear)."
    :geometry-x "761"
    :geometry-y "841"
    :graphical-flip "00"
    :graphical-rotation "0")
   ("p21cyto"
    :is-a "other"
    :documentation "Cytoplasmic form of cyclin-dependent kinase inhibitor 1, also known as p21$^{Cip1/Waf1}$.
"
    :geometry-x "1101"
    :geometry-y "762")
   ("p21nuc"
    :is-a "other"
    :documentation "Nuclear form of cyclin-dependent kinase inhibitor 1, also known as p21$^{Cip1/Waf1}$."
    :geometry-x "280"
    :geometry-y "759")
   ("p21s114"
    :is-a "dummy"
    :geometry-x "1328"
    :geometry-y "296"
    :graphical-flip "00"
    :graphical-rotation "0")
   ("p21s130degcyto"
    :is-a "dummy"
    :geometry-x "1136"
    :geometry-y "296"
    :graphical-flip "00"
    :graphical-rotation "0")
   ("p21s130degnuc"
    :is-a "dummy"
    :geometry-x "1559"
    :geometry-y "216"
    :graphical-flip "00"
    :graphical-rotation "0")
   ("p21s130stabil"
    :is-a "dummy"
    :geometry-x "938"
    :geometry-y "296"
    :graphical-flip "00"
    :graphical-rotation "0")
   ("p21s146"
    :is-a "dummy"
    :geometry-x "797"
    :geometry-y "296"
    :graphical-flip "00"
    :graphical-rotation "0")
   ("p21s153"
    :is-a "dummy"
    :geometry-x "624"
    :geometry-y "296"
    :graphical-flip "00"
    :graphical-rotation "0")
   ("p21t145"
    :is-a "dummy"
    :geometry-x "736"
    :geometry-y "296"
    :graphical-flip "00"
    :graphical-rotation "0")
   ("p21t57deg"
    :is-a "dummy"
    :geometry-x "1216"
    :geometry-y "296"
    :graphical-flip "00"
    :graphical-rotation "0")
   ("p21t57stabil"
    :is-a "dummy"
    :geometry-x "860"
    :geometry-y "296"
    :graphical-flip "00"
    :graphical-rotation "0")
   ("s1"
    :is-a "struct-adapter-gate"
    :geometry-x "725"
    :geometry-y "52"
    :graphical-flip "01"
    :graphical-rotation "180")
   ("s11"
    :is-a "struct-adapter-gate"
    :geometry-x "519"
    :geometry-y "52"
    :graphical-flip "00")
   ("s12"
    :is-a "struct-adapter-gate"
    :geometry-x "661"
    :geometry-y "52"
    :graphical-rotation "0")
   ("s13"
    :is-a "struct-adapter-gate"
    :geometry-x "797"
    :geometry-y "52"
    :graphical-rotation "0")
   ("s14"
    :is-a "struct-adapter-gate"
    :geometry-x "600"
    :geometry-y "52"
    :graphical-flip "01"
    :graphical-rotation "180")
   ("s20"
    :is-a "struct-adapter-gate"
    :geometry-x "470"
    :geometry-y "52")
   ("s23"
    :is-a "struct-adapter-gate"
    :geometry-x "287"
    :geometry-y "52")
   ("s24"
    :is-a "struct-adapter-gate"
    :geometry-x "226"
    :geometry-y "52")
   ("s25"
    :is-a "struct-adapter-gate"
    :geometry-x "418"
    :geometry-y "52"
    :graphical-flip "00")
   ("s26"
    :is-a "struct-adapter-gate"
    :geometry-x "346"
    :geometry-y "52")
   ("s27"
    :is-a "struct-adapter-gate"
    :geometry-x "31"
    :geometry-y "52"
    :graphical-rotation "0")
   ("s28"
    :is-a "struct-adapter-gate"
    :geometry-x "94"
    :geometry-y "52")
   ("s32"
    :is-a "struct-adapter-compound"
    :geometry-x "280"
    :geometry-y "953")
   ("s33"
    :is-a "struct-adapter-compound"
    :geometry-x "1101"
    :geometry-y "953")
   ("s34"
    :is-a "struct-adapter-compound"
    :geometry-x "64"
    :geometry-y "953")
   ("s35"
    :is-a "struct-adapter-gate"
    :geometry-x "152"
    :geometry-y "52"
    :graphical-flip "00"
    :graphical-rotation "0")
   ("s40"
    :is-a "struct-adapter-gate"
    :geometry-x "876"
    :geometry-y "52")
   ("s41"
    :is-a "struct-adapter-gate"
    :geometry-x "950"
    :geometry-y "52")
   ("s5"
    :is-a "struct-adapter-gate"
    :geometry-x "1469"
    :geometry-y "52"
    :graphical-flip "01"
    :graphical-rotation "180")
   ("s6"
    :is-a "struct-adapter-gate"
    :geometry-x "1290"
    :geometry-y "52")
   ("s7"
    :is-a "struct-adapter-gate"
    :geometry-x "1692"
    :geometry-y "52"
    :graphical-rotation "0")
   ("s8"
    :is-a "struct-adapter-gate"
    :geometry-x "1557"
    :geometry-y "52"
    :graphical-rotation "0")
   ("s9"
    :is-a "struct-adapter-gate"
    :geometry-x "1627"
    :geometry-y "52"
    :graphical-flip "00"
    :graphical-rotation "0")
   ("sa_g"
    :is-a "struct-adapter-gate"
    :geometry-x "506"
    :geometry-y "953"
    :graphical-rotation "180")
   ("sa_g0"
    :is-a "struct-adapter-gate"
    :geometry-x "1134"
    :geometry-y "52")
   ("sa_g1"
    :is-a "struct-adapter-gate"
    :geometry-x "58"
    :geometry-y "439"
    :graphical-rotation "270")
   ("sa_g2"
    :is-a "struct-adapter-gate"
    :geometry-x "56"
    :geometry-y "515"
    :graphical-rotation "270")
   ("sa_g3"
    :is-a "struct-adapter-gate"
    :geometry-x "556"
    :geometry-y "52")
   ("somehow_2"
    :is-a "somehow-2"
    :documentation "Smad-FoxO activates p21 expression \\cite{Seoane:2004}, also a complex Smad-Sp1 has been shown to do so as well \\cite{Opitz:2000}.
We don't know if both, FoxO and Sp1 are required or if one is sufficient, that's why we use an Incomplete Truth Table (ITT) here."
    :geometry-x "391"
    :geometry-y "163"
    :graphical-flip "01"
    :graphical-rotation "180")
   ("stabil_p21"
    :is-a "dummy"
    :geometry-x "871"
    :geometry-y "464"
    :graphical-flip "00"
    :graphical-rotation "0")
   ("tf_p21"
    :is-a "dummy"
    :geometry-x "237"
    :geometry-y "458")
   ("transloc_p21"
    :is-a "dummy"
    :geometry-x "657"
    :geometry-y "464")
   ("wisp39"
    :is-a "other"
    :documentation "WAF-1/CIP1 stabilizing protein 39"
    :geometry-x "1038"
    :geometry-y "299"
    :graphical-flip "00"
    :graphical-rotation "0"))
  :links
  (("activ0input1_s13output"
    :terminals ("s13.output" "activh.input1" "activ0.input1")
    :nodes (("797" "59"))
    :edges (("0" "-1" nil) ("1" "-1" nil) ("2" "-1" nil)))
   ("activ12output_tf_p21input"
    :terminals ("activ12.output" "tf_p21.input" "and_25.output"
                "and_35.output" "and_2_lr3.output" "and_5.input1"
                "and_21.output" "activj.input1" "and_50.input1" "and_4.input1"
                "and_6.output" "and_3.input1")
    :nodes (("237" "453"))
    :edges (("0" "-1" nil) ("1" "-1" nil) ("2" "-1" nil) ("3" "-1" nil)
            ("4" "-1" nil) ("5" "-1" nil) ("6" "-1" nil) ("7" "-1" nil)
            ("8" "-1" nil) ("9" "-1" nil) ("10" "-1" nil) ("11" "-1" nil)))
   ("activ1input1_s40output"
    :terminals ("activ1.input1" "s40.output" "activg.input1")
    :nodes (("876" "59"))
    :edges (("0" "-1" nil) ("1" "-1" nil) ("2" "-1" nil)))
   ("activ2input1_s41output"
    :terminals ("activ2.input1" "s41.output" "active.input1")
    :nodes (("950" "59"))
    :edges (("0" "-1" nil) ("1" "-1" nil) ("2" "-1" nil)))
   ("activ3input1_sa_g0output"
    :terminals ("activ3.input1" "sa_g0.output" "activd.input1" "activi.input1")
    :nodes (("1136" "59"))
    :edges (("0" "-1" nil) ("1" "-1" nil) ("2" "-1" nil) ("3" "-1" nil)))
   ("activ4input1_p21s153input"
    :terminals ("activ4.input1" "p21s153.input" "activ.output"
                "and_214.output")
    :nodes (("624" "296"))
    :edges (("0" "-1" nil) ("1" "-1" nil) ("2" "-1" nil) ("3" "-1" nil)))
   ("activ4output_transloc_p21input"
    :terminals ("activ4.output" "transloc_p21.input" "activ5.output"
                "and_4.input2" "not.input")
    :nodes (("657" "464"))
    :edges (("0" "-1" nil) ("1" "-1" nil) ("2" "-1" nil) ("3" "-1" nil)
            ("4" "-1" nil)))
   ("activ5input1_p21t145input"
    :terminals ("activ5.input1" "p21t145.input" "activ0.output")
    :nodes (("736" "296"))
    :edges (("0" "-1" nil) ("1" "-1" nil) ("2" "-1" nil)))
   ("activ6input1_p21s146input"
    :terminals ("activ6.input1" "p21s146.input" "activh.output")
    :nodes (("797" "296"))
    :edges (("0" "-1" nil) ("1" "-1" nil) ("2" "-1" nil)))
   ("activ6output_stabil_p21input"
    :terminals ("activ6.output" "stabil_p21.input" "activ7.output"
                "activf.output" "and_5.input3" "activc.output" "and_50.input3"
                "and_4.input3" "and_3.input2")
    :nodes (("871" "459"))
    :edges (("0" "-1" nil) ("1" "-1" nil) ("2" "-1" nil) ("3" "-1" nil)
            ("4" "-1" nil) ("5" "-1" nil) ("6" "-1" nil) ("7" "-1" nil)
            ("8" "-1" nil)))
   ("activ7input1_p21t57stabilinput"
    :terminals ("activ7.input1" "p21t57stabil.input" "activ2.output"
                "activ1.output")
    :nodes (("860" "296"))
    :edges (("0" "-1" nil) ("1" "-1" nil) ("2" "-1" nil) ("3" "-1" nil)))
   ("activ8input1_p21s130degcytoinput"
    :terminals ("activ8.input1" "p21s130degcyto.input" "activ3.output")
    :nodes (("1136" "296"))
    :edges (("0" "-1" nil) ("1" "-1" nil) ("2" "-1" nil)))
   ("activ8output_deg_p21_cytoinput"
    :terminals ("activ8.output" "deg_p21_cyto.input" "activa.output"
                "activb.output" "not6.input")
    :nodes (("1181" "464"))
    :edges (("0" "-1" nil) ("1" "-1" nil) ("2" "-1" nil) ("3" "-1" nil)
            ("4" "-1" nil)))
   ("activ9input1_not_dugoutput"
    :terminals ("activ9.input1" "not_dug.output")
    :edges (("0" "1" nil)))
   ("activ9input1_p21s130degnucinput"
    :terminals ("p21s130degnuc.input" "and_2_rl1.output" "activi.output"
                "activ9.input2")
    :nodes (("1559" "216"))
    :edges (("0" "-1" nil) ("1" "-1" nil) ("2" "-1" nil) ("3" "-1" nil)))
   ("activainput1_p21s114input"
    :terminals ("activa.input1" "p21s114.input" "and_211.output"
                "and_2.input1")
    :nodes (("1328" "296"))
    :edges (("0" "-1" nil) ("1" "-1" nil) ("2" "-1" nil) ("3" "-1" nil)))
   ("activbinput1_p21t57deginput"
    :terminals ("activb.input1" "p21t57deg.input" "activd.output"
                "and_2n.output" "and_20.input1")
    :nodes (("1216" "296"))
    :edges (("0" "-1" nil) ("1" "-1" nil) ("2" "-1" nil) ("3" "-1" nil)
            ("4" "-1" nil)))
   ("activcinput1_sa_g3output"
    :terminals ("activc.input1" "sa_g3.output" "and_21.input2")
    :nodes (("556" "60"))
    :edges (("0" "-1" nil) ("1" "-1" nil) ("2" "-1" nil)))
   ("activfinput1_p21s130stabilinput"
    :terminals ("activf.input1" "p21s130stabil.input" "active.output"
                "activg.output")
    :nodes (("938" "296"))
    :edges (("0" "-1" nil) ("1" "-1" nil) ("2" "-1" nil) ("3" "-1" nil)))
   ("and_216output_free_p21input0"
    :terminals ("and_216.output" "free_p21.input" "s32.input")
    :nodes (("280" "882"))
    :edges (("0" "-1" nil) ("1" "-1" nil) ("2" "-1" nil)))
   ("and_25input1_foxo_sp1input"
    :terminals ("and_25.input1" "foxo_sp1.input" "somehow_2.output")
    :nodes (("391" "212"))
    :edges (("0" "-1" nil) ("1" "-1" nil) ("2" "-1" nil)))
   ("and_25input2_s26output"
    :terminals ("and_25.input2" "s26.output")
    :edges (("0" "1" nil)))
   ("and_25input4_not4output"
    :terminals ("and_25.input4" "not4.output")
    :edges (("0" "1" nil)))
   ("and_2_lr3input1_s24output"
    :terminals ("s24.output" "and_2_lr3.input2" "and_25.input3" "and_6.input2")
    :nodes (("226" "59"))
    :edges (("0" "-1" nil) ("1" "-1" nil) ("2" "-1" nil) ("3" "-1" nil)))
   ("and_2_rl1input1_s9output"
    :terminals ("and_2_rl1.input1" "s9.output")
    :edges (("0" "1" nil)))
   ("and_35input3_not1output"
    :terminals ("and_35.input3" "not1.output")
    :edges (("0" "1" nil)))
   ("and_50input2_notioutput"
    :terminals ("and_50.input2" "noti.output")
    :edges (("0" "1" nil)))
   ("and_5input2_not_duhoutput"
    :terminals ("and_5.input2" "not_duh.output")
    :edges (("0" "1" nil)))
   ("and_6input5_notjoutput"
    :terminals ("and_6.input5" "notj.output")
    :edges (("0" "1" nil)))
   ("deg_p21_nucinput_and_2_rl1output"
    :terminals ("deg_p21_nuc.input" "and_210.output" "activ9.output"
                "not0.input" "and_2.output" "and_20.output" "noti.input"
                "noth.input")
    :nodes (("1456" "459"))
    :edges (("0" "-1" nil) ("1" "-1" nil) ("2" "-1" nil) ("3" "-1" nil)
            ("4" "-1" nil) ("5" "-1" nil) ("6" "-1" nil) ("7" "-1" nil)))
   ("not0output_and_5input4"
    :terminals ("not0.output" "and_5.input4")
    :edges (("0" "1" nil)))
   ("not1input_s35output"
    :terminals ("not1.input" "s35.output" "not3.input" "not4.input"
                "not5.input" "notk.input")
    :nodes (("152" "59"))
    :edges (("0" "-1" nil) ("1" "-1" nil) ("2" "-1" nil) ("3" "-1" nil)
            ("4" "-1" nil) ("5" "-1" nil)))
   ("not2input_sa_g1output"
    :terminals ("not2.input" "sa_g1.output" "not8.input" "not9.input"
                "nota.input" "notg.input" "notj.input")
    :nodes (("67" "438"))
    :edges (("0" "-1" nil) ("1" "-1" nil) ("2" "-1" nil) ("3" "-1" nil)
            ("4" "-1" nil) ("5" "-1" nil) ("6" "-1" nil)))
   ("not2output_and_35input4"
    :terminals ("not2.output" "and_35.input4")
    :edges (("0" "1" nil)))
   ("not3output_and_2_lr3input1"
    :terminals ("not3.output" "and_2_lr3.input1")
    :edges (("0" "1" nil)))
   ("not5output_activ12input3"
    :terminals ("not5.output" "activ12.input3")
    :edges (("0" "1" nil)))
   ("not6output_and_4input4"
    :terminals ("not6.output" "and_4.input4")
    :edges (("0" "1" nil)))
   ("not7output_and_20input2"
    :terminals ("not7.output" "and_20.input2")
    :edges (("0" "1" nil)))
   ("not8output_and_2_lr3input5"
    :terminals ("not8.output" "and_2_lr3.input5")
    :edges (("0" "1" nil)))
   ("not9output_and_25input5"
    :terminals ("not9.output" "and_25.input5")
    :edges (("0" "1" nil)))
   ("notaoutput_activ12input4"
    :terminals ("nota.output" "activ12.input4")
    :edges (("0" "1" nil)))
   ("notbinput_sa_g2output"
    :terminals ("notb.input" "sa_g2.output" "notc.input" "notd.input"
                "note.input" "notf.input" "notl.input")
    :nodes (("65" "515"))
    :edges (("0" "-1" nil) ("1" "-1" nil) ("2" "-1" nil) ("3" "-1" nil)
            ("4" "-1" nil) ("5" "-1" nil) ("6" "-1" nil)))
   ("notboutput_and_35input5"
    :terminals ("notb.output" "and_35.input5")
    :edges (("0" "1" nil)))
   ("notcoutput_and_2_lr3input6"
    :terminals ("notc.output" "and_2_lr3.input6")
    :edges (("0" "1" nil)))
   ("notdoutput_and_25input6"
    :terminals ("notd.output" "and_25.input6")
    :edges (("0" "1" nil)))
   ("noteoutput_activ12input5"
    :terminals ("note.output" "activ12.input5")
    :edges (("0" "1" nil)))
   ("notfoutput_and_21input3"
    :terminals ("notf.output" "and_21.input3")
    :edges (("0" "1" nil)))
   ("notgoutput_and_21input1"
    :terminals ("notg.output" "and_21.input1")
    :edges (("0" "1" nil)))
   ("nothoutput_and_3input3"
    :terminals ("noth.output" "and_3.input3")
    :edges (("0" "1" nil)))
   ("notkoutput_and_6input1"
    :terminals ("notk.output" "and_6.input1")
    :edges (("0" "1" nil)))
   ("notloutput_and_6input6"
    :terminals ("notl.output" "and_6.input6")
    :edges (("0" "1" nil)))
   ("notoutput_and_50input4"
    :terminals ("not.output" "and_50.input4")
    :edges (("0" "1" nil)))
   ("not_dufoutput_and_2input2"
    :terminals ("not_duf.output" "and_2.input2")
    :edges (("0" "1" nil)))
   ("not_lrinput_s27output"
    :terminals ("not_lr.input" "s27.output")
    :edges (("0" "1" nil)))
   ("not_lroutput_and_35input1"
    :terminals ("not_lr.output" "and_35.input1")
    :edges (("0" "1" nil)))
   ("or_2output_p21input"
    :terminals ("or_2.output" "p21.input")
    :nodes (("761" "833"))
    :edges (("0" "-1" nil) ("1" "-1" nil)))
   ("p21cytoinput_and_215output"
    :terminals ("p21cyto.input" "s33.input" "and_4.output" "or_2.input2")
    :nodes (("1101" "754"))
    :edges (("0" "-1" nil) ("1" "-1" nil) ("2" "-1" nil) ("3" "-1" nil)))
   ("p21nucinput_and_36output"
    :terminals ("p21nuc.input" "s34.input" "and_5.output" "or_2.input1"
                "and_216.input1" "activj.output" "and_50.output"
                "and_3.output")
    :nodes (("280" "754"))
    :edges (("0" "-1" nil) ("1" "-1" nil) ("2" "-1" nil) ("3" "-1" nil)
            ("4" "-1" nil) ("5" "-1" nil) ("6" "-1" nil) ("7" "-1" nil)))
   ("s11output_activ12input1"
    :terminals ("s11.output" "activ12.input1")
    :edges (("0" "1" nil)))
   ("s12output_and_214input1"
    :terminals ("s12.output" "and_214.input1")
    :edges (("0" "1" nil)))
   ("s14output_activinput1"
    :terminals ("s14.output" "activ.input1")
    :edges (("0" "1" nil)))
   ("s1output_activ4input2"
    :terminals ("s1.output" "activ4.input2" "activ5.input2")
    :nodes (("725" "59"))
    :edges (("0" "-1" nil) ("1" "-1" nil) ("2" "-1" nil)))
   ("s23output_and_2_lr3input3"
    :terminals ("s23.output" "and_2_lr3.input3" "and_6.input3")
    :nodes (("290" "58"))
    :edges (("0" "-1" nil) ("1" "-1" nil) ("2" "-1" nil)))
   ("s25output_and_2_lr3input3"
    :terminals ("s25.output" "somehow_2.input2" "activ12.input2"
                "and_2_lr3.input4" "and_6.input4")
    :nodes (("418" "59"))
    :edges (("0" "-1" nil) ("1" "-1" nil) ("2" "-1" nil) ("3" "-1" nil)
            ("4" "-1" nil)))
   ("s28output_and_35input2"
    :terminals ("s28.output" "and_35.input2")
    :edges (("0" "1" nil)))
   ("s5output_not_duginput"
    :terminals ("s5.output" "not_dug.input" "and_210.input2" "not_duf.input"
                "not7.input")
    :nodes (("1469" "59"))
    :edges (("0" "-1" nil) ("1" "-1" nil) ("2" "-1" nil) ("3" "-1" nil)
            ("4" "-1" nil)))
   ("s6output_and_211input1"
    :terminals ("s6.output" "and_211.input1" "and_2n.input1")
    :nodes (("1290" "59"))
    :edges (("0" "-1" nil) ("1" "-1" nil) ("2" "-1" nil)))
   ("s7output_activ9input3"
    :terminals ("s7.output" "activ9.input3")
    :edges (("0" "1" nil)))
   ("s8output_and_210input1"
    :terminals ("s8.output" "and_210.input1")
    :edges (("0" "1" nil)))
   ("sa_goutput_not_duhinput"
    :terminals ("sa_g.output" "not_duh.input")
    :nodes (("506" "944"))
    :edges (("0" "-1" nil) ("1" "-1" nil)))
   ("somehow_2input1_s20output"
    :terminals ("somehow_2.input1" "s20.output")
    :edges (("0" "1" nil)))
   ("wisp39input_activfinput2"
    :terminals ("wisp39.input" "activf.input2" "activ7.input2" "activ6.input2"
                "input_wisp39.output")
    :nodes (("1038" "291"))
    :edges (("0" "-1" nil) ("1" "-1" nil) ("2" "-1" nil) ("3" "-1" nil)
            ("4" "-1" nil)))))


(define-module
  :class "gtpase"
  :super-classes ("compound")
  :properties
  (("abstract"
    :value "no"))
  :icon "icons/struct/gpro")


(define-module
  :class "phosphatase"
  :super-classes ("compound")
  :properties
  (("abstract"
    :value "no"))
  :icon "icons/struct/phosphatase")


(define-module
  :class "not-rl"
  :super-classes ("not")
  :properties
  (("abstract"
    :value "no"))
  :icon "icons/struct/not-rl"
  :terminals
  (("input"
    :is-a "term-struct-input"
    :geometry-side "right"
    :geometry-position "0.5")
   ("output"
    :is-a "term-struct-output"
    :geometry-side "left"
    :geometry-position "0.5")))


(define-module
  :class "kinase"
  :super-classes ("compound")
  :properties
  (("abstract"
    :value "no"))
  :icon "icons/struct/kinase")


(define-module
  :class "activ-rl"
  :super-classes ("activ")
  :properties
  (("abstract"
    :value "no"))
  :icon "icons/struct/activ-rl"
  :terminals
  (("input1"
    :geometry-side "right")
   ("output"
    :geometry-side "left")))


(define-module
  :class "mod_pi3k_v3"
  :super-classes ("cc_modules")
  :properties
  (("abstract"
    :value "no"))
  :geometry-width "1087"
  :geometry-height "989"
  :parameters
  (("activ8.time"
    :value "2")
   ("activa.time"
    :value "2")
   ("activb.time"
    :value "2")
   ("activc.time"
    :value "2")
   ("activf.time"
    :value "2")
   ("activ_rl.time"
    :value "1")
   ("activ_rl1.time"
    :value "2")
   ("activ_rl2.time"
    :value "1")
   ("input_pdk1.defval"
    :value "1")
   ("pdk1.defval"
    :value "1"))
  :terminals
  (("in_actin"
    :is-eq-to "s51.input"
    :geometry-side "TOP"
    :geometry-position "0.5404784")
   ("in_atmatr"
    :is-eq-to "s14.input"
    :geometry-side "BOTTOM"
    :geometry-position "0.9222631")
   ("in_cmet"
    :is-eq-to "sa_g3.input"
    :geometry-side "TOP"
    :geometry-position "0.3472861")
   ("in_egfr"
    :is-eq-to "s11.input"
    :geometry-side "TOP"
    :geometry-position "0.4172033")
   ("in_erk"
    :is-eq-to "s15.input"
    :geometry-side "LEFT"
    :geometry-position "0.34327602")
   ("in_iex1"
    :is-eq-to "sa_g2.input"
    :geometry-side "RIGHT"
    :geometry-position "0.11172902")
   ("in_insulin"
    :is-eq-to "s12.input"
    :geometry-side "TOP"
    :geometry-position "0.2525299")
   ("in_p53"
    :is-eq-to "activ_rl.input1"
    :geometry-side "RIGHT"
    :geometry-position "0.18250759")
   ("in_pp2a_pr55"
    :is-eq-to "s55.input"
    :geometry-side "RIGHT"
    :geometry-position "0.52123356")
   ("in_pp2a_pr61"
    :is-eq-to "s77.input"
    :geometry-side "RIGHT"
    :geometry-position "0.32204247")
   ("in_rac"
    :is-eq-to "s82.input"
    :geometry-side "RIGHT"
    :geometry-position "0.36653185")
   ("in_ras"
    :is-eq-to "activ6.input1"
    :geometry-side "TOP"
    :geometry-position "0.63707453")
   ("in_rock"
    :is-eq-to "activ_rl2.input1"
    :geometry-side "RIGHT"
    :geometry-position "0.22295247")
   ("in_tnfa"
    :is-eq-to "activ9.input1"
    :geometry-side "TOP"
    :geometry-position "0.72815084")
   ("in_uv"
    :is-eq-to "activ7.input1"
    :geometry-side "BOTTOM"
    :geometry-position "0.7097516")
   ("out_akt"
    :is-eq-to "s6.output"
    :geometry-side "LEFT"
    :geometry-position "0.42517695")
   ("out_gsk3b"
    :is-eq-to "s3.output"
    :geometry-side "BOTTOM"
    :geometry-position "0.8302668")
   ("out_mtor"
    :is-eq-to "s20.output"
    :geometry-side "BOTTOM"
    :geometry-position "0.34360626")
   ("out_pi3k"
    :is-eq-to "s66.output"
    :geometry-side "LEFT"
    :geometry-position "0.19767442")
   ("out_pip3"
    :is-eq-to "s52.output"
    :geometry-side "RIGHT"
    :geometry-position "0.27553084")
   ("out_pkc"
    :is-eq-to "s7.output"
    :geometry-side "BOTTOM"
    :geometry-position "0.62051517")
   ("out_rsk"
    :is-eq-to "s5.output"
    :geometry-side "LEFT"
    :geometry-position "0.4949444")
   ("out_s6k"
    :is-eq-to "s8.output"
    :geometry-side "BOTTOM"
    :geometry-position "0.4402024"))
  :modules
  (("activ"
    :is-a "activ"
    :documentation "PI3K is activated by growth factors \\cite{Greer:2005}."
    :geometry-x "471"
    :geometry-y "94")
   ("activ0"
    :is-a "activ"
    :documentation "\\cite{Mamane:2006}"
    :geometry-x "470"
    :geometry-y "634")
   ("activ1"
    :is-a "activ"
    :documentation "\\cite{Mamane:2006}"
    :geometry-x "470"
    :geometry-y "717")
   ("activ2"
    :is-a "and-2"
    :documentation "PI3K is activated by the insulin receptor \\cite{Greer:2005,Taniguchi:2006}. But association of ERK2 to IRS-1 prevents PI3K activation \\cite{Harrington:2005}."
    :geometry-x "285"
    :geometry-y "137"
    :graphical-flip "10"
    :graphical-rotation "270")
   ("activ3"
    :is-a "activ"
    :documentation "ATR stimulates GSK3$\\beta$ activity after UV irradiation \\cite{Lee:2007}."
    :geometry-x "1002"
    :geometry-y "875"
    :graphical-rotation "180")
   ("activ4"
    :is-a "activ"
    :documentation "PI3K is activated by growth factors \\cite{Greer:2005}."
    :geometry-x "377"
    :geometry-y "91")
   ("activ5"
    :is-a "and-2"
    :documentation "\\cite{Anjum:2008}"
    :geometry-x "235"
    :geometry-y "350"
    :graphical-flip "10")
   ("activ6"
    :is-a "activ"
    :documentation "\\cite{Oda:2005}"
    :geometry-x "692"
    :geometry-y "62")
   ("activ7"
    :is-a "activ"
    :documentation "\\cite{Eichhorn:2007}"
    :geometry-x "771"
    :geometry-y "876"
    :graphical-rotation "180")
   ("activ8"
    :is-a "activ"
    :geometry-x "119"
    :geometry-y "245"
    :graphical-flip "01")
   ("activ9"
    :is-a "activ"
    :documentation "TNF-$\\alpha$ induces PI3K activation in human hepatocytes \\cite{Osawa:2003}.
"
    :geometry-x "791"
    :geometry-y "64")
   ("activa"
    :is-a "activ"
    :geometry-x "865"
    :geometry-y "127"
    :graphical-rotation "90")
   ("activb"
    :is-a "activ"
    :geometry-x "868"
    :geometry-y "515"
    :graphical-rotation "90")
   ("activc"
    :is-a "activ"
    :geometry-x "911"
    :geometry-y "318"
    :graphical-rotation "90")
   ("activf"
    :is-a "activ"
    :geometry-x "812"
    :geometry-y "194"
    :graphical-rotation "90")
   ("activ_pi3k"
    :is-a "dummy"
    :geometry-x "497"
    :geometry-y "140"
    :graphical-flip "00"
    :graphical-rotation "0")
   ("activ_rl"
    :is-a "activ"
    :documentation "\\cite{Mayo:2002}"
    :geometry-x "981"
    :geometry-y "180"
    :graphical-rotation "90")
   ("activ_rl0"
    :is-a "activ"
    :documentation "\\cite{Anjum:2008}"
    :geometry-x "350"
    :geometry-y "617"
    :graphical-flip "00"
    :graphical-rotation "0")
   ("activ_rl1"
    :is-a "activ"
    :documentation "Welch \\emph{et al.} \\cite{Welch:2003} describe the upstream activity of Rac on PI3K and argues that it occurs upon prior activation of PI3K, which provides a positive feedback loop.
This was later confirmed by Inoue \\emph{et al.} \\cite{Inoue:2008} who showed that PI3K activation is amplified by the combined action of actin (activated by Rac, itself activated by PI3K) and another PI3K (Rac-independent) pathway.
Hence, since PI3K has to be activated first, we confer a time scale `2' to this reaction.  "
    :geometry-x "551"
    :geometry-y "94")
   ("activ_rl2"
    :is-a "activ-rl"
    :documentation "\\cite{Meili:2005}"
    :geometry-x "981"
    :geometry-y "220")
   ("akt"
    :is-a "kinase"
    :documentation "RAC serine/threonine-protein kinase, also known as Akt or protein kinase B (PKB)."
    :geometry-x "528"
    :geometry-y "428")
   ("and_2"
    :is-a "and-2"
    :documentation "IEX-1 inhibits PI3K activation \\cite{Osawa:2003}."
    :geometry-x "568"
    :geometry-y "155")
   ("and_21"
    :is-a "and-2"
    :documentation "TSC is inhibited by RSK \\cite{Anjum:2008} and by Akt \\cite{Mamane:2006}."
    :geometry-x "470"
    :geometry-y "500"
    :graphical-flip "10")
   ("and_22"
    :is-a "and-2"
    :documentation "Full activation of PKC requires direct interaction with both PIP3 and PDK1 \\cite{Hirai:2003}.
"
    :geometry-x "674"
    :geometry-y "584"
    :graphical-flip "10")
   ("and_23"
    :is-a "and-2"
    :documentation "The catalytic subunit (p110) of PI3K phosphorylates PIP2 to generate PIP3 which is dephosphorylated by PTEN \\cite{Chalhoub:2009}."
    :geometry-x "543"
    :geometry-y "246")
   ("and_2_rl"
    :is-a "and-3"
    :documentation "Akt inhibits GSK3$\\beta$ by phosphorylation \\cite{Oda:2005}.
RSK and S6K has been shown to phosphorylate and inhibit GSK3 \\cite{Frodin:1999, Sutherland:1993}."
    :geometry-x "902"
    :geometry-y "729")
   ("and_3"
    :is-a "and-5"
    :documentation "Akt is phosphorylated by PDK1 after activation of PIP3 by PI3K \\cite{Scheid:2003}. PP2A(PR55 and PR61) dephosphorylates Akt \\cite{Ugi:2004,Mamane:2006, Eichhorn:2009,Rocher:2007}.
Rac activity is needed as scaffold to induce Akt activation through PAK \\cite{Higuchi:2008}. However, knockdown of PAK inhibited growth factor-induced phosphorylation of Akt suggesting that PAK is important for effective activation of Akt in growth factor-stimulated cells.
So we embedded Rac in this AND gate so that Rac and PIP3 are necessary for full Akt activation."
    :geometry-x "528"
    :geometry-y "373"
    :graphical-flip "10")
   ("and_30"
    :is-a "and-4"
    :documentation "mTOR activates S6K by phosphorylation. But binding of PDK1 and PKC($\\delta$ or $\\zeta$) is also necessary for full activation of S6K \\cite{Jastrzebski:2007}.
PP2A activated by TGF-$\\beta$ was shown to dephosphorylate S6K and to decrease its activity \\cite{Derynck:2003}."
    :geometry-x "478"
    :geometry-y "831")
   ("erk2_t2"
    :is-a "dummy"
    :geometry-x "151"
    :geometry-y "152"
    :graphical-flip "00"
    :graphical-rotation "0")
   ("gsk3b"
    :is-a "kinase"
    :documentation "Glycogen synthase kinase 3$\\beta$ (GSK-3$\\beta$)."
    :geometry-x "902"
    :geometry-y "839")
   ("iex1_t2"
    :is-a "dummy"
    :geometry-x "788"
    :geometry-y "147"
    :graphical-flip "00"
    :graphical-rotation "0")
   ("input_pdk1"
    :is-a "source"
    :documentation "PDK1 is constitutively active.\\cite{Anjum:2008}"
    :geometry-x "336"
    :geometry-y "281"
    :graphical-flip "00"
    :graphical-rotation "0")
   ("mtor"
    :is-a "kinase"
    :documentation "Mammalian target of rapamycin (mTOR)."
    :geometry-x "470"
    :geometry-y "757")
   ("not"
    :is-a "not"
    :geometry-x "500"
    :geometry-y "464")
   ("not0"
    :is-a "not"
    :geometry-x "470"
    :geometry-y "595")
   ("not2"
    :is-a "not"
    :geometry-x "546"
    :geometry-y "751")
   ("not3"
    :is-a "not"
    :geometry-x "214"
    :geometry-y "149"
    :graphical-flip "01"
    :graphical-rotation "90")
   ("not4"
    :is-a "not"
    :geometry-x "790"
    :geometry-y "672"
    :graphical-rotation "270")
   ("not5"
    :is-a "not"
    :geometry-x "738"
    :geometry-y "772"
    :graphical-rotation "270")
   ("not9"
    :is-a "not"
    :geometry-x "683"
    :geometry-y "144"
    :graphical-rotation "90")
   ("not_rl0"
    :is-a "not-rl"
    :geometry-x "683"
    :geometry-y "458")
   ("not_rl1"
    :is-a "not-rl"
    :geometry-x "683"
    :geometry-y "318")
   ("not_rl3"
    :is-a "not"
    :geometry-x "860"
    :geometry-y "636")
   ("not_rl4"
    :is-a "not-rl"
    :geometry-x "603"
    :geometry-y "210")
   ("not_rl6"
    :is-a "not-rl"
    :geometry-x "393"
    :geometry-y "489"
    :graphical-flip "10")
   ("p70s6k"
    :is-a "kinase"
    :documentation "p70S6 kinase (p70S6K)."
    :geometry-x "478"
    :geometry-y "889"
    :graphical-flip "00"
    :graphical-rotation "0")
   ("pdk1"
    :is-a "kinase"
    :documentation "Pyruvate dehydrogenase kinase, isozyme 1 (PDK1)."
    :geometry-x "336"
    :geometry-y "344")
   ("pi3k"
    :is-a "kinase"
    :documentation "Phosphatidylinositol 3-kinase (PI3K)."
    :geometry-x "532"
    :geometry-y "202")
   ("pip3"
    :is-a "other"
    :documentation "Phosphatidylinositol (3,4,5)-trisphosphate (PtdIns(3,4,5)P3) (PIP3)."
    :geometry-x "543"
    :geometry-y "304")
   ("pkc"
    :is-a "kinase"
    :documentation "Protein kinase C (PKC).
PKC here stands for PKC$\\eta$ and $\\zeta$, the only two isoforms that were shown to influence the cell cycle \\cite{Agell:2006}."
    :geometry-x "674"
    :geometry-y "838")
   ("pr55_t2"
    :is-a "dummy"
    :geometry-x "788"
    :geometry-y "518"
    :graphical-flip "00"
    :graphical-rotation "0")
   ("pr61_t2"
    :is-a "dummy"
    :geometry-x "788"
    :geometry-y "321"
    :graphical-flip "00"
    :graphical-rotation "0")
   ("pten"
    :is-a "phosphatase"
    :documentation "Phosphatase and tensin homolog (PTEN)."
    :geometry-x "892"
    :geometry-y "202")
   ("pten_t2"
    :is-a "dummy"
    :geometry-x "731"
    :geometry-y "198"
    :graphical-flip "00"
    :graphical-rotation "0")
   ("rheb"
    :is-a "gtpase"
    :documentation "GTP-binding protein Rheb also known as Ras homolog enriched in brain (RHEB)."
    :geometry-x "470"
    :geometry-y "683")
   ("rsk"
    :is-a "kinase"
    :documentation "p90 ribosomal s6 kinase."
    :geometry-x "236"
    :geometry-y "494")
   ("s11"
    :is-a "struct-adapter-gate"
    :geometry-x "453"
    :geometry-y "51")
   ("s12"
    :is-a "struct-adapter-gate"
    :geometry-x "274"
    :geometry-y "52")
   ("s14"
    :is-a "struct-adapter-gate"
    :geometry-x "1002"
    :geometry-y "948"
    :graphical-rotation "180")
   ("s15"
    :is-a "struct-adapter-gate"
    :geometry-x "73"
    :geometry-y "339"
    :graphical-flip "01"
    :graphical-rotation "90")
   ("s20"
    :is-a "struct-adapter-compound"
    :geometry-x "373"
    :geometry-y "948")
   ("s3"
    :is-a "struct-adapter-compound"
    :geometry-x "902"
    :geometry-y "948")
   ("s5"
    :is-a "struct-adapter-compound"
    :geometry-x "73"
    :geometry-y "489"
    :graphical-rotation "90")
   ("s51"
    :is-a "struct-adapter-gate"
    :geometry-x "587"
    :geometry-y "50")
   ("s52"
    :is-a "struct-adapter-compound"
    :geometry-x "982"
    :geometry-y "272"
    :graphical-flip "01"
    :graphical-rotation "90")
   ("s55"
    :is-a "struct-adapter-gate"
    :geometry-x "983"
    :geometry-y "515"
    :graphical-flip "00"
    :graphical-rotation "90")
   ("s6"
    :is-a "struct-adapter-compound"
    :geometry-x "73"
    :geometry-y "420"
    :graphical-rotation "90")
   ("s66"
    :is-a "struct-adapter-compound"
    :geometry-x "75"
    :geometry-y "195"
    :graphical-flip "01"
    :graphical-rotation "270")
   ("s7"
    :is-a "struct-adapter-compound"
    :geometry-x "674"
    :geometry-y "948")
   ("s77"
    :is-a "struct-adapter-gate"
    :geometry-x "983"
    :geometry-y "318"
    :graphical-flip "00"
    :graphical-rotation "90")
   ("s8"
    :is-a "struct-adapter-compound"
    :geometry-x "478"
    :geometry-y "948"
    :graphical-flip "00")
   ("s82"
    :is-a "struct-adapter-gate"
    :geometry-x "983"
    :geometry-y "362"
    :graphical-flip "00"
    :graphical-rotation "90")
   ("sa_g2"
    :is-a "struct-adapter-gate"
    :geometry-x "983"
    :geometry-y "110"
    :graphical-rotation "90")
   ("sa_g3"
    :is-a "struct-adapter-gate"
    :geometry-x "377"
    :geometry-y "51")
   ("tsc"
    :is-a "other"
    :documentation "Tuberous sclerosis protein 1 and 2 (TSC1/2)."
    :geometry-x "470"
    :geometry-y "548"))
  :links
  (("activ0output_rhebinput"
    :terminals ("activ0.output" "rheb.input" "activ1.input1")
    :nodes (("470" "675"))
    :edges (("0" "-1" nil) ("1" "-1" nil) ("2" "-1" nil)))
   ("activ1output_mtorinput"
    :terminals ("activ1.output" "mtor.input" "activ_rl0.output" "s20.input"
                "and_30.input2")
    :nodes (("470" "752"))
    :edges (("0" "-1" nil) ("1" "-1" nil) ("2" "-1" nil) ("3" "-1" nil)
            ("4" "-1" nil)))
   ("activ2input1_s12output"
    :terminals ("activ2.input1" "s12.output")
    :edges (("0" "1" nil)))
   ("activ3input1_s14output"
    :terminals ("activ3.input1" "s14.output")
    :edges (("0" "1" nil)))
   ("activ4input1_sa_g3output"
    :terminals ("activ4.input1" "sa_g3.output")
    :edges (("0" "1" nil)))
   ("activainput1_sa_g2output"
    :terminals ("activa.input1" "sa_g2.output")
    :edges (("0" "1" nil)))
   ("activbinput1_s55output"
    :terminals ("activb.input1" "s55.output")
    :edges (("0" "1" nil)))
   ("activcinput1_s77output"
    :terminals ("activc.input1" "s77.output")
    :edges (("0" "1" nil)))
   ("activinput1_s11output"
    :terminals ("activ.input1" "s11.output")
    :edges (("0" "1" nil)))
   ("activoutput_activ_pi3kinput"
    :terminals ("activ.output" "activ_pi3k.input" "activ_rl1.output"
                "activ6.output" "activ9.output" "activ2.output" "and_2.input1"
                "activ4.output")
    :nodes (("497" "137"))
    :edges (("0" "-1" nil) ("1" "-1" nil) ("2" "-1" nil) ("3" "-1" nil)
            ("4" "-1" nil) ("5" "-1" nil) ("6" "-1" nil) ("7" "-1" nil)))
   ("activoutput_tscinput"
    :terminals ("tsc.input" "not0.input" "and_21.output")
    :nodes (("470" "540"))
    :edges (("0" "-1" nil) ("1" "-1" nil) ("2" "-1" nil)))
   ("activ_rloutput_pteninput"
    :terminals ("activ_rl.output" "pten.input" "activ_rl2.output"
                "activf.input1")
    :nodes (("892" "194"))
    :edges (("0" "-1" nil) ("1" "-1" nil) ("2" "-1" nil) ("3" "-1" nil)))
   ("aktinput_activ4input1"
    :terminals ("akt.input" "not_rl3.input" "s6.input" "and_3.output"
                "not.input")
    :nodes (("528" "420"))
    :edges (("0" "-1" nil) ("1" "-1" nil) ("2" "-1" nil) ("3" "-1" nil)
            ("4" "-1" nil)))
   ("and_3input1_not_rl0output"
    :terminals ("and_3.input1" "not_rl0.output")
    :edges (("0" "1" nil)))
   ("and_3input2_s82output"
    :terminals ("and_3.input2" "s82.output")
    :edges (("0" "1" nil)))
   ("and_3input3_not_rl1output"
    :terminals ("and_3.input3" "not_rl1.output")
    :edges (("0" "1" nil)))
   ("erk2_t2input_not3input"
    :terminals ("erk2_t2.input" "not3.input" "activ8.output")
    :nodes (("151" "149"))
    :edges (("0" "-1" nil) ("1" "-1" nil) ("2" "-1" nil)))
   ("gsk3binput_and_2_rloutput"
    :terminals ("gsk3b.input" "and_2_rl.output" "s3.input" "activ3.output")
    :nodes (("902" "831"))
    :edges (("0" "-1" nil) ("1" "-1" nil) ("2" "-1" nil) ("3" "-1" nil)))
   ("not0output_activ0input1"
    :terminals ("not0.output" "activ0.input1")
    :edges (("0" "1" nil)))
   ("not2output_and_30input3"
    :terminals ("not2.output" "and_30.input3")
    :edges (("0" "1" nil)))
   ("not3output_activ2input2"
    :terminals ("not3.output" "activ2.input2")
    :edges (("0" "1" nil)))
   ("not4output_and_2_rlinput2"
    :terminals ("not4.output" "and_2_rl.input2")
    :edges (("0" "1" nil)))
   ("not5output_and_2_rlinput1"
    :terminals ("not5.output" "and_2_rl.input1")
    :edges (("0" "1" nil)))
   ("not9input_iex1_t2input"
    :terminals ("not9.input" "iex1_t2.input" "activa.output")
    :nodes (("788" "144"))
    :edges (("0" "-1" nil) ("1" "-1" nil) ("2" "-1" nil)))
   ("not9output_and_2input2"
    :terminals ("not9.output" "and_2.input2")
    :edges (("0" "1" nil)))
   ("notoutput_and_21input1"
    :terminals ("not.output" "and_21.input1")
    :edges (("0" "1" nil)))
   ("not_rl3output_and_2_rlinput3"
    :terminals ("not_rl3.output" "and_2_rl.input3")
    :edges (("0" "1" nil)))
   ("not_rl4input_pten_t2input"
    :terminals ("not_rl4.input" "pten_t2.input" "activf.output")
    :nodes (("732" "194"))
    :edges (("0" "-1" nil) ("1" "-1" nil) ("2" "-1" nil)))
   ("not_rl4output_and_23input2"
    :terminals ("not_rl4.output" "and_23.input2")
    :edges (("0" "1" nil)))
   ("not_rl6output_and_21input2"
    :terminals ("not_rl6.output" "and_21.input2")
    :edges (("0" "1" nil)))
   ("p70s6kinput_s8output"
    :terminals ("p70s6k.input" "and_30.output" "s8.input" "not5.input")
    :nodes (("478" "884"))
    :edges (("0" "-1" nil) ("1" "-1" nil) ("2" "-1" nil) ("3" "-1" nil)))
   ("pdk1input_and_3input2"
    :terminals ("pdk1.input" "activ5.input1" "and_22.input2"
                "input_pdk1.output" "and_30.input1" "and_3.input5")
    :nodes (("336" "339"))
    :edges (("0" "-1" nil) ("1" "-1" nil) ("2" "-1" nil) ("3" "-1" nil)
            ("4" "-1" nil) ("5" "-1" nil)))
   ("pi3kinput_and_2_rl8input1"
    :terminals ("pi3k.input" "and_23.input1" "s66.input" "and_2.output")
    :nodes (("532" "195"))
    :edges (("0" "-1" nil) ("1" "-1" nil) ("3" "-1" nil) ("2" "-1" nil)))
   ("pip3input_and_2_rl8input1"
    :terminals ("pip3.input" "and_23.output" "and_22.input1" "s52.input"
                "and_3.input4")
    :nodes (("543" "296"))
    :edges (("0" "-1" nil) ("1" "-1" nil) ("2" "-1" nil) ("3" "-1" nil)
            ("4" "-1" nil)))
   ("pkcinput_not_rl2input"
    :terminals ("pkc.input" "s7.input" "and_22.output" "and_30.input4"
                "activ7.output")
    :nodes (("674" "831"))
    :edges (("0" "-1" nil) ("1" "-1" nil) ("2" "-1" nil) ("3" "-1" nil)
            ("4" "-1" nil)))
   ("pr55_t2input_not_rl0input"
    :terminals ("pr55_t2.input" "not_rl0.input" "not2.input" "activb.output")
    :nodes (("788" "515"))
    :edges (("0" "-1" nil) ("1" "-1" nil) ("2" "-1" nil) ("3" "-1" nil)))
   ("pr61_t2input_s77output"
    :terminals ("pr61_t2.input" "not_rl1.input" "activc.output")
    :nodes (("789" "318"))
    :edges (("0" "-1" nil) ("1" "-1" nil) ("2" "-1" nil)))
   ("rskinput_activ3input1"
    :terminals ("rsk.input" "activ5.output" "s5.input" "activ_rl0.input1"
                "not_rl6.input" "not4.input")
    :nodes (("235" "489"))
    :edges (("0" "-1" nil) ("1" "-1" nil) ("2" "-1" nil) ("3" "-1" nil)
            ("4" "-1" nil) ("5" "-1" nil)))
   ("s15output_activ2einput1"
    :terminals ("s15.output" "activ8.input1" "activ5.input2")
    :nodes (("80" "339"))
    :edges (("0" "-1" nil) ("1" "-1" nil) ("2" "-1" nil)))
   ("s51output_activ_rl1input1"
    :terminals ("s51.output" "activ_rl1.input1")
    :edges (("0" "1" nil)))))


(define-module
  :class "mod_pi3k_v3_change3"
  :super-classes ("cc_modules")
  :properties
  (("abstract"
    :value "no"))
  :geometry-width "1087"
  :geometry-height "989"
  :parameters
  (("activ8.time"
    :value "2")
   ("activa.time"
    :value "2")
   ("activb.time"
    :value "2")
   ("activc.time"
    :value "2")
   ("activf.time"
    :value "2")
   ("activ_rl.time"
    :value "1")
   ("activ_rl1.time"
    :value "2")
   ("activ_rl2.time"
    :value "1")
   ("input_pdk1.defval"
    :value "1")
   ("pdk1.defval"
    :value "1"))
  :terminals
  (("in_actin"
    :is-eq-to "s51.input"
    :geometry-side "TOP"
    :geometry-position "0.5404784")
   ("in_atmatr"
    :is-eq-to "s14.input"
    :geometry-side "BOTTOM"
    :geometry-position "0.9222631")
   ("in_cmet"
    :is-eq-to "sa_g3.input"
    :geometry-side "TOP"
    :geometry-position "0.3472861")
   ("in_egfr"
    :is-eq-to "s11.input"
    :geometry-side "TOP"
    :geometry-position "0.4172033")
   ("in_erk"
    :is-eq-to "s15.input"
    :geometry-side "LEFT"
    :geometry-position "0.34327602")
   ("in_iex1"
    :is-eq-to "sa_g2.input"
    :geometry-side "RIGHT"
    :geometry-position "0.11172902")
   ("in_insulin"
    :is-eq-to "s12.input"
    :geometry-side "TOP"
    :geometry-position "0.2525299")
   ("in_p53"
    :is-eq-to "activ_rl.input1"
    :geometry-side "RIGHT"
    :geometry-position "0.18250759")
   ("in_pp2a_pr55"
    :is-eq-to "s55.input"
    :geometry-side "RIGHT"
    :geometry-position "0.52123356")
   ("in_pp2a_pr61"
    :is-eq-to "s77.input"
    :geometry-side "RIGHT"
    :geometry-position "0.32204247")
   ("in_rac"
    :is-eq-to "s82.input"
    :geometry-side "RIGHT"
    :geometry-position "0.36653185")
   ("in_ras"
    :is-eq-to "activ6.input1"
    :geometry-side "TOP"
    :geometry-position "0.63707453")
   ("in_rock"
    :is-eq-to "activ_rl2.input1"
    :geometry-side "RIGHT"
    :geometry-position "0.22295247")
   ("in_tnfa"
    :is-eq-to "sa_g.input"
    :geometry-side "TOP"
    :geometry-position "0.18537259")
   ("in_uv"
    :is-eq-to "activ7.input1"
    :geometry-side "BOTTOM"
    :geometry-position "0.7097516")
   ("out_akt"
    :is-eq-to "s6.output"
    :geometry-side "LEFT"
    :geometry-position "0.42517695")
   ("out_gsk3b"
    :is-eq-to "s3.output"
    :geometry-side "BOTTOM"
    :geometry-position "0.8302668")
   ("out_mtor"
    :is-eq-to "s20.output"
    :geometry-side "BOTTOM"
    :geometry-position "0.34360626")
   ("out_pi3k"
    :is-eq-to "s66.output"
    :geometry-side "LEFT"
    :geometry-position "0.19767442")
   ("out_pip3"
    :is-eq-to "s52.output"
    :geometry-side "RIGHT"
    :geometry-position "0.27553084")
   ("out_pkc"
    :is-eq-to "s7.output"
    :geometry-side "BOTTOM"
    :geometry-position "0.62051517")
   ("out_rsk"
    :is-eq-to "s5.output"
    :geometry-side "LEFT"
    :geometry-position "0.4949444")
   ("out_s6k"
    :is-eq-to "s8.output"
    :geometry-side "BOTTOM"
    :geometry-position "0.4402024"))
  :modules
  (("activ"
    :is-a "activ"
    :documentation "PI3K is activated by growth factors \\cite{Greer:2005}."
    :geometry-x "471"
    :geometry-y "94")
   ("activ0"
    :is-a "activ"
    :documentation "\\cite{Mamane:2006}"
    :geometry-x "470"
    :geometry-y "634")
   ("activ1"
    :is-a "activ"
    :documentation "\\cite{Mamane:2006}"
    :geometry-x "470"
    :geometry-y "717")
   ("activ2"
    :is-a "and-3"
    :geometry-x "237"
    :geometry-y "126"
    :graphical-flip "10"
    :graphical-rotation "0")
   ("activ3"
    :is-a "activ"
    :documentation "ATR stimulates GSK3$\\beta$ activity after UV irradiation \\cite{Lee:2007}."
    :geometry-x "1002"
    :geometry-y "875"
    :graphical-rotation "180")
   ("activ4"
    :is-a "activ"
    :documentation "PI3K is activated by growth factors \\cite{Greer:2005}."
    :geometry-x "377"
    :geometry-y "91")
   ("activ5"
    :is-a "and-2"
    :documentation "\\cite{Anjum:2008}"
    :geometry-x "235"
    :geometry-y "350"
    :graphical-flip "10")
   ("activ6"
    :is-a "activ"
    :documentation "\\cite{Oda:2005}"
    :geometry-x "692"
    :geometry-y "62")
   ("activ7"
    :is-a "activ"
    :documentation "\\cite{Eichhorn:2007}"
    :geometry-x "771"
    :geometry-y "876"
    :graphical-rotation "180")
   ("activ8"
    :is-a "activ"
    :geometry-x "119"
    :geometry-y "245"
    :graphical-flip "01")
   ("activa"
    :is-a "activ"
    :geometry-x "865"
    :geometry-y "127"
    :graphical-rotation "90")
   ("activb"
    :is-a "activ"
    :geometry-x "868"
    :geometry-y "515"
    :graphical-rotation "90")
   ("activc"
    :is-a "activ"
    :geometry-x "911"
    :geometry-y "318"
    :graphical-rotation "90")
   ("activf"
    :is-a "activ"
    :geometry-x "812"
    :geometry-y "194"
    :graphical-rotation "90")
   ("activ_pi3k"
    :is-a "dummy"
    :geometry-x "497"
    :geometry-y "140"
    :graphical-flip "00"
    :graphical-rotation "0")
   ("activ_rl"
    :is-a "activ"
    :documentation "\\cite{Mayo:2002}"
    :geometry-x "981"
    :geometry-y "180"
    :graphical-rotation "90")
   ("activ_rl0"
    :is-a "activ"
    :documentation "\\cite{Anjum:2008}"
    :geometry-x "350"
    :geometry-y "617"
    :graphical-flip "00"
    :graphical-rotation "0")
   ("activ_rl1"
    :is-a "activ"
    :documentation "Welch \\emph{et al.} \\cite{Welch:2003} describe the upstream activity of Rac on PI3K and argues that it occurs upon prior activation of PI3K, which provides a positive feedback loop.
This was later confirmed by Inoue \\emph{et al.} \\cite{Inoue:2008} who showed that PI3K activation is amplified by the combined action of actin (activated by Rac, itself activated by PI3K) and another PI3K (Rac-independent) pathway.
Hence, since PI3K has to be activated first, we confer a time scale `2' to this reaction.  "
    :geometry-x "551"
    :geometry-y "94")
   ("activ_rl2"
    :is-a "activ-rl"
    :documentation "\\cite{Meili:2005}"
    :geometry-x "981"
    :geometry-y "220")
   ("akt"
    :is-a "kinase"
    :documentation "RAC serine/threonine-protein kinase, also known as Akt or protein kinase B (PKB)."
    :geometry-x "528"
    :geometry-y "428")
   ("and_2"
    :is-a "and-2"
    :documentation "IEX-1 inhibits PI3K activation \\cite{Osawa:2003}."
    :geometry-x "568"
    :geometry-y "155")
   ("and_21"
    :is-a "and-2"
    :documentation "TSC is inhibited by RSK \\cite{Anjum:2008} and by Akt \\cite{Mamane:2006}."
    :geometry-x "470"
    :geometry-y "500"
    :graphical-flip "10")
   ("and_22"
    :is-a "and-2"
    :documentation "Full activation of PKC requires direct interaction with both PIP3 and PDK1 \\cite{Hirai:2003}.
"
    :geometry-x "674"
    :geometry-y "584"
    :graphical-flip "10")
   ("and_23"
    :is-a "and-2"
    :documentation "The catalytic subunit (p110) of PI3K phosphorylates PIP2 to generate PIP3 which is dephosphorylated by PTEN \\cite{Chalhoub:2009}."
    :geometry-x "543"
    :geometry-y "246")
   ("and_2_rl"
    :is-a "and-3"
    :documentation "Akt inhibits GSK3$\\beta$ by phosphorylation \\cite{Oda:2005}.
RSK and S6K has been shown to phosphorylate and inhibit GSK3 \\cite{Frodin:1999, Sutherland:1993}."
    :geometry-x "902"
    :geometry-y "729")
   ("and_3"
    :is-a "and-5"
    :documentation "Akt is phosphorylated by PDK1 after activation of PIP3 by PI3K \\cite{Scheid:2003}. PP2A(PR55 and PR61) dephosphorylates Akt \\cite{Ugi:2004,Mamane:2006, Eichhorn:2009,Rocher:2007}.
Rac activity is needed as scaffold to induce Akt activation through PAK \\cite{Higuchi:2008}. However, knockdown of PAK inhibited growth factor-induced phosphorylation of Akt suggesting that PAK is important for effective activation of Akt in growth factor-stimulated cells.
So we embedded Rac in this AND gate so that Rac and PIP3 are necessary for full Akt activation."
    :geometry-x "528"
    :geometry-y "373"
    :graphical-flip "10")
   ("and_30"
    :is-a "and-4"
    :documentation "mTOR activates S6K by phosphorylation. But binding of PDK1 and PKC($\\delta$ or $\\zeta$) is also necessary for full activation of S6K \\cite{Jastrzebski:2007}.
PP2A activated by TGF-$\\beta$ was shown to dephosphorylate S6K and to decrease its activity \\cite{Derynck:2003}."
    :geometry-x "478"
    :geometry-y "831")
   ("erk2_t2"
    :is-a "dummy"
    :geometry-x "127"
    :geometry-y "118"
    :graphical-flip "00"
    :graphical-rotation "0")
   ("gsk3b"
    :is-a "kinase"
    :documentation "Glycogen synthase kinase 3$\\beta$ (GSK-3$\\beta$)."
    :geometry-x "902"
    :geometry-y "839")
   ("iex1_t2"
    :is-a "dummy"
    :geometry-x "788"
    :geometry-y "147"
    :graphical-flip "00"
    :graphical-rotation "0")
   ("input_pdk1"
    :is-a "source"
    :documentation "PDK1 is constitutively active.\\cite{Anjum:2008}"
    :geometry-x "336"
    :geometry-y "281"
    :graphical-flip "00"
    :graphical-rotation "0")
   ("mtor"
    :is-a "kinase"
    :documentation "Mammalian target of rapamycin (mTOR)."
    :geometry-x "470"
    :geometry-y "757")
   ("not"
    :is-a "not"
    :geometry-x "500"
    :geometry-y "464")
   ("not0"
    :is-a "not"
    :geometry-x "470"
    :geometry-y "595")
   ("not2"
    :is-a "not"
    :geometry-x "546"
    :geometry-y "751")
   ("not3"
    :is-a "not"
    :geometry-x "190"
    :geometry-y "115"
    :graphical-flip "01"
    :graphical-rotation "90")
   ("not4"
    :is-a "not"
    :geometry-x "790"
    :geometry-y "672"
    :graphical-rotation "270")
   ("not5"
    :is-a "not"
    :geometry-x "738"
    :geometry-y "772"
    :graphical-rotation "270")
   ("not9"
    :is-a "not"
    :geometry-x "683"
    :geometry-y "144"
    :graphical-rotation "90")
   ("not_rl0"
    :is-a "not-rl"
    :geometry-x "683"
    :geometry-y "458")
   ("not_rl1"
    :is-a "not-rl"
    :geometry-x "683"
    :geometry-y "318")
   ("not_rl3"
    :is-a "not"
    :geometry-x "860"
    :geometry-y "636")
   ("not_rl4"
    :is-a "not-rl"
    :geometry-x "603"
    :geometry-y "210")
   ("not_rl6"
    :is-a "not-rl"
    :geometry-x "393"
    :geometry-y "489"
    :graphical-flip "10")
   ("p70s6k"
    :is-a "kinase"
    :documentation "p70S6 kinase (p70S6K)."
    :geometry-x "478"
    :geometry-y "889"
    :graphical-flip "00"
    :graphical-rotation "0")
   ("pdk1"
    :is-a "kinase"
    :documentation "Pyruvate dehydrogenase kinase, isozyme 1 (PDK1)."
    :geometry-x "336"
    :geometry-y "344")
   ("pi3k"
    :is-a "kinase"
    :documentation "Phosphatidylinositol 3-kinase (PI3K)."
    :geometry-x "532"
    :geometry-y "202")
   ("pip3"
    :is-a "other"
    :documentation "Phosphatidylinositol (3,4,5)-trisphosphate (PtdIns(3,4,5)P3) (PIP3)."
    :geometry-x "543"
    :geometry-y "304")
   ("pkc"
    :is-a "kinase"
    :documentation "Protein kinase C (PKC).
PKC here stands for PKC$\\eta$ and $\\zeta$, the only two isoforms that were shown to influence the cell cycle \\cite{Agell:2006}."
    :geometry-x "674"
    :geometry-y "838")
   ("pr55_t2"
    :is-a "dummy"
    :geometry-x "788"
    :geometry-y "518"
    :graphical-flip "00"
    :graphical-rotation "0")
   ("pr61_t2"
    :is-a "dummy"
    :geometry-x "788"
    :geometry-y "321"
    :graphical-flip "00"
    :graphical-rotation "0")
   ("pten"
    :is-a "phosphatase"
    :documentation "Phosphatase and tensin homolog (PTEN)."
    :geometry-x "892"
    :geometry-y "202")
   ("pten_t2"
    :is-a "dummy"
    :geometry-x "731"
    :geometry-y "198"
    :graphical-flip "00"
    :graphical-rotation "0")
   ("rheb"
    :is-a "gtpase"
    :documentation "GTP-binding protein Rheb also known as Ras homolog enriched in brain (RHEB)."
    :geometry-x "470"
    :geometry-y "683")
   ("rsk"
    :is-a "kinase"
    :documentation "p90 ribosomal s6 kinase."
    :geometry-x "236"
    :geometry-y "494")
   ("s11"
    :is-a "struct-adapter-gate"
    :geometry-x "453"
    :geometry-y "51")
   ("s12"
    :is-a "struct-adapter-gate"
    :geometry-x "274"
    :geometry-y "52")
   ("s14"
    :is-a "struct-adapter-gate"
    :geometry-x "1002"
    :geometry-y "948"
    :graphical-rotation "180")
   ("s15"
    :is-a "struct-adapter-gate"
    :geometry-x "73"
    :geometry-y "339"
    :graphical-flip "01"
    :graphical-rotation "90")
   ("s20"
    :is-a "struct-adapter-compound"
    :geometry-x "373"
    :geometry-y "948")
   ("s3"
    :is-a "struct-adapter-compound"
    :geometry-x "902"
    :geometry-y "948")
   ("s5"
    :is-a "struct-adapter-compound"
    :geometry-x "73"
    :geometry-y "489"
    :graphical-rotation "90")
   ("s51"
    :is-a "struct-adapter-gate"
    :geometry-x "587"
    :geometry-y "50")
   ("s52"
    :is-a "struct-adapter-compound"
    :geometry-x "982"
    :geometry-y "272"
    :graphical-flip "01"
    :graphical-rotation "90")
   ("s55"
    :is-a "struct-adapter-gate"
    :geometry-x "983"
    :geometry-y "515"
    :graphical-flip "00"
    :graphical-rotation "90")
   ("s6"
    :is-a "struct-adapter-compound"
    :geometry-x "73"
    :geometry-y "420"
    :graphical-rotation "90")
   ("s66"
    :is-a "struct-adapter-compound"
    :geometry-x "75"
    :geometry-y "195"
    :graphical-flip "01"
    :graphical-rotation "270")
   ("s7"
    :is-a "struct-adapter-compound"
    :geometry-x "674"
    :geometry-y "948")
   ("s77"
    :is-a "struct-adapter-gate"
    :geometry-x "983"
    :geometry-y "318"
    :graphical-flip "00"
    :graphical-rotation "90")
   ("s8"
    :is-a "struct-adapter-compound"
    :geometry-x "478"
    :geometry-y "948"
    :graphical-flip "00")
   ("s82"
    :is-a "struct-adapter-gate"
    :geometry-x "983"
    :geometry-y "362"
    :graphical-flip "00"
    :graphical-rotation "90")
   ("sa_g"
    :is-a "struct-adapter-gate"
    :geometry-x "201"
    :geometry-y "51")
   ("sa_g2"
    :is-a "struct-adapter-gate"
    :geometry-x "983"
    :geometry-y "110"
    :graphical-rotation "90")
   ("sa_g3"
    :is-a "struct-adapter-gate"
    :geometry-x "377"
    :geometry-y "51")
   ("tsc"
    :is-a "other"
    :documentation "Tuberous sclerosis protein 1 and 2 (TSC1/2)."
    :geometry-x "470"
    :geometry-y "548"))
  :links
  (("activ0output_rhebinput"
    :terminals ("activ0.output" "rheb.input" "activ1.input1")
    :nodes (("470" "675"))
    :edges (("0" "-1" nil) ("1" "-1" nil) ("2" "-1" nil)))
   ("activ1output_mtorinput"
    :terminals ("activ1.output" "mtor.input" "activ_rl0.output" "s20.input"
                "and_30.input2")
    :nodes (("470" "752"))
    :edges (("0" "-1" nil) ("1" "-1" nil) ("2" "-1" nil) ("3" "-1" nil)
            ("4" "-1" nil)))
   ("activ2input1_s12output"
    :terminals ("activ2.input1" "s12.output")
    :edges (("0" "1" nil)))
   ("activ3input1_s14output"
    :terminals ("activ3.input1" "s14.output")
    :edges (("0" "1" nil)))
   ("activ4input1_sa_g3output"
    :terminals ("activ4.input1" "sa_g3.output")
    :edges (("0" "1" nil)))
   ("activainput1_sa_g2output"
    :terminals ("activa.input1" "sa_g2.output")
    :edges (("0" "1" nil)))
   ("activbinput1_s55output"
    :terminals ("activb.input1" "s55.output")
    :edges (("0" "1" nil)))
   ("activcinput1_s77output"
    :terminals ("activc.input1" "s77.output")
    :edges (("0" "1" nil)))
   ("activinput1_s11output"
    :terminals ("activ.input1" "s11.output")
    :edges (("0" "1" nil)))
   ("activoutput_activ_pi3kinput"
    :terminals ("activ.output" "activ_pi3k.input" "activ_rl1.output"
                "activ6.output" "activ2.output" "and_2.input1" "activ4.output")
    :nodes (("497" "137"))
    :edges (("0" "-1" nil) ("1" "-1" nil) ("2" "-1" nil) ("3" "-1" nil)
            ("4" "-1" nil) ("5" "-1" nil) ("6" "-1" nil)))
   ("activoutput_tscinput"
    :terminals ("tsc.input" "not0.input" "and_21.output")
    :nodes (("470" "540"))
    :edges (("0" "-1" nil) ("1" "-1" nil) ("2" "-1" nil)))
   ("activ_rloutput_pteninput"
    :terminals ("activ_rl.output" "pten.input" "activ_rl2.output"
                "activf.input1")
    :nodes (("892" "194"))
    :edges (("0" "-1" nil) ("1" "-1" nil) ("2" "-1" nil) ("3" "-1" nil)))
   ("aktinput_activ4input1"
    :terminals ("akt.input" "not_rl3.input" "s6.input" "and_3.output"
                "not.input")
    :nodes (("528" "420"))
    :edges (("0" "-1" nil) ("1" "-1" nil) ("2" "-1" nil) ("3" "-1" nil)
            ("4" "-1" nil)))
   ("and_3input1_not_rl0output"
    :terminals ("and_3.input1" "not_rl0.output")
    :edges (("0" "1" nil)))
   ("and_3input2_s82output"
    :terminals ("and_3.input2" "s82.output")
    :edges (("0" "1" nil)))
   ("and_3input3_not_rl1output"
    :terminals ("and_3.input3" "not_rl1.output")
    :edges (("0" "1" nil)))
   ("erk2_t2input_not3input"
    :terminals ("erk2_t2.input" "not3.input" "activ8.output")
    :nodes (("127" "115"))
    :edges (("0" "-1" nil) ("1" "-1" nil) ("2" "-1" nil)))
   ("gsk3binput_and_2_rloutput"
    :terminals ("gsk3b.input" "and_2_rl.output" "s3.input" "activ3.output")
    :nodes (("902" "831"))
    :edges (("0" "-1" nil) ("1" "-1" nil) ("2" "-1" nil) ("3" "-1" nil)))
   ("not0output_activ0input1"
    :terminals ("not0.output" "activ0.input1")
    :edges (("0" "1" nil)))
   ("not2output_and_30input3"
    :terminals ("not2.output" "and_30.input3")
    :edges (("0" "1" nil)))
   ("not3output_activ2input3"
    :terminals ("not3.output" "activ2.input3")
    :edges (("0" "1" nil)))
   ("not4output_and_2_rlinput2"
    :terminals ("not4.output" "and_2_rl.input2")
    :edges (("0" "1" nil)))
   ("not5output_and_2_rlinput1"
    :terminals ("not5.output" "and_2_rl.input1")
    :edges (("0" "1" nil)))
   ("not9input_iex1_t2input"
    :terminals ("not9.input" "iex1_t2.input" "activa.output")
    :nodes (("788" "144"))
    :edges (("0" "-1" nil) ("1" "-1" nil) ("2" "-1" nil)))
   ("not9output_and_2input2"
    :terminals ("not9.output" "and_2.input2")
    :edges (("0" "1" nil)))
   ("notoutput_and_21input1"
    :terminals ("not.output" "and_21.input1")
    :edges (("0" "1" nil)))
   ("not_rl3output_and_2_rlinput3"
    :terminals ("not_rl3.output" "and_2_rl.input3")
    :edges (("0" "1" nil)))
   ("not_rl4input_pten_t2input"
    :terminals ("not_rl4.input" "pten_t2.input" "activf.output")
    :nodes (("732" "194"))
    :edges (("0" "-1" nil) ("1" "-1" nil) ("2" "-1" nil)))
   ("not_rl4output_and_23input2"
    :terminals ("not_rl4.output" "and_23.input2")
    :edges (("0" "1" nil)))
   ("not_rl6output_and_21input2"
    :terminals ("not_rl6.output" "and_21.input2")
    :edges (("0" "1" nil)))
   ("p70s6kinput_s8output"
    :terminals ("p70s6k.input" "and_30.output" "s8.input" "not5.input")
    :nodes (("478" "884"))
    :edges (("0" "-1" nil) ("1" "-1" nil) ("2" "-1" nil) ("3" "-1" nil)))
   ("pdk1input_and_3input2"
    :terminals ("pdk1.input" "activ5.input1" "and_22.input2"
                "input_pdk1.output" "and_30.input1" "and_3.input5")
    :nodes (("336" "339"))
    :edges (("0" "-1" nil) ("1" "-1" nil) ("2" "-1" nil) ("3" "-1" nil)
            ("4" "-1" nil) ("5" "-1" nil)))
   ("pi3kinput_and_2_rl8input1"
    :terminals ("pi3k.input" "and_23.input1" "s66.input" "and_2.output")
    :nodes (("532" "195"))
    :edges (("0" "-1" nil) ("1" "-1" nil) ("3" "-1" nil) ("2" "-1" nil)))
   ("pip3input_and_2_rl8input1"
    :terminals ("pip3.input" "and_23.output" "and_22.input1" "s52.input"
                "and_3.input4")
    :nodes (("543" "296"))
    :edges (("0" "-1" nil) ("1" "-1" nil) ("2" "-1" nil) ("3" "-1" nil)
            ("4" "-1" nil)))
   ("pkcinput_not_rl2input"
    :terminals ("pkc.input" "s7.input" "and_22.output" "and_30.input4"
                "activ7.output")
    :nodes (("674" "831"))
    :edges (("0" "-1" nil) ("1" "-1" nil) ("2" "-1" nil) ("3" "-1" nil)
            ("4" "-1" nil)))
   ("pr55_t2input_not_rl0input"
    :terminals ("pr55_t2.input" "not_rl0.input" "not2.input" "activb.output")
    :nodes (("788" "515"))
    :edges (("0" "-1" nil) ("1" "-1" nil) ("2" "-1" nil) ("3" "-1" nil)))
   ("pr61_t2input_s77output"
    :terminals ("pr61_t2.input" "not_rl1.input" "activc.output")
    :nodes (("789" "318"))
    :edges (("0" "-1" nil) ("1" "-1" nil) ("2" "-1" nil)))
   ("rskinput_activ3input1"
    :terminals ("rsk.input" "activ5.output" "s5.input" "activ_rl0.input1"
                "not_rl6.input" "not4.input")
    :nodes (("235" "489"))
    :edges (("0" "-1" nil) ("1" "-1" nil) ("2" "-1" nil) ("3" "-1" nil)
            ("4" "-1" nil) ("5" "-1" nil)))
   ("s15output_activ2einput1"
    :terminals ("s15.output" "activ8.input1" "activ5.input2")
    :nodes (("80" "339"))
    :edges (("0" "-1" nil) ("1" "-1" nil) ("2" "-1" nil)))
   ("s51output_activ_rl1input1"
    :terminals ("s51.output" "activ_rl1.input1")
    :edges (("0" "1" nil)))
   ("sa_goutput_activ2input2"
    :terminals ("sa_g.output" "activ2.input2")
    :edges (("0" "1" nil)))))


(define-module
  :class "cc_models"
  :super-classes ("struct-model"))


(define-module
  :class "tmp_connect"
  :super-classes ("cc_modules")
  :documentation "Adapters to connect automatically species to modules by
  converting the terminal names. Could be avoided if terminal names could be
  changed directly in an instance of a class.")


(define-module
  :class "tmp_tnfa"
  :super-classes ("tmp_connect")
  :geometry-width "80"
  :geometry-height "93"
  :terminals
  (("input"
    :is-eq-to "s.input"
    :geometry-side "TOP"
    :geometry-position "0.39375")
   ("out_tnfa"
    :is-eq-to "s.output"
    :geometry-side "BOTTOM"
    :geometry-position "0.39375"))
  :modules
  (("s"
    :is-a "struct-adapter-compound"
    :geometry-x "31"
    :geometry-y "52"
    :graphical-flip "00"
    :graphical-rotation "0")))


(define-module
  :class "tmp_tgfb"
  :super-classes ("tmp_connect")
  :geometry-width "80"
  :geometry-height "93"
  :terminals
  (("input"
    :is-eq-to "s.input"
    :geometry-side "TOP"
    :geometry-position "0.39374998")
   ("out_tgfb"
    :is-eq-to "s.output"
    :geometry-side "BOTTOM"
    :geometry-position "0.39374998"))
  :modules
  (("s"
    :is-a "struct-adapter-compound"
    :geometry-x "31"
    :geometry-y "52"
    :graphical-flip "00"
    :graphical-rotation "0")))


(define-module
  :class "tmp_s6k"
  :super-classes ("tmp_connect")
  :geometry-width "80"
  :geometry-height "93"
  :terminals
  (("in_s6k"
    :is-eq-to "s.input"
    :geometry-side "BOTTOM"
    :geometry-position "0.39458093")
   ("output"
    :is-eq-to "s.output"
    :geometry-side "TOP"
    :geometry-position "0.39458093"))
  :modules
  (("s"
    :is-a "struct-adapter-compound"
    :geometry-x "31"
    :geometry-y "52"
    :graphical-flip "01"
    :graphical-rotation "0")))


(define-module
  :class "tmp_pkc"
  :super-classes ("tmp_connect")
  :geometry-width "80"
  :geometry-height "93"
  :terminals
  (("in_pkc"
    :is-eq-to "s.input"
    :geometry-side "BOTTOM"
    :geometry-position "0.39375")
   ("output"
    :is-eq-to "s.output"
    :geometry-side "TOP"
    :geometry-position "0.39375"))
  :modules
  (("s"
    :is-a "struct-adapter-compound"
    :geometry-x "31"
    :geometry-y "52"
    :graphical-flip "01"
    :graphical-rotation "0")))


(define-module
  :class "tmp_p53"
  :super-classes ("tmp_connect")
  :geometry-width "80"
  :geometry-height "93"
  :terminals
  (("in_p53"
    :is-eq-to "s.input"
    :geometry-side "BOTTOM"
    :geometry-position "0.39375")
   ("output"
    :is-eq-to "s.output"
    :geometry-side "TOP"
    :geometry-position "0.39375"))
  :modules
  (("s"
    :is-a "struct-adapter-compound"
    :geometry-x "31"
    :geometry-y "52"
    :graphical-flip "01"
    :graphical-rotation "0")))


(define-module
  :class "tmp_nfkb"
  :super-classes ("tmp_connect")
  :geometry-width "80"
  :geometry-height "93"
  :terminals
  (("in_nfkb"
    :is-eq-to "s.input"
    :geometry-side "BOTTOM"
    :geometry-position "0.39375")
   ("output"
    :is-eq-to "s.output"
    :geometry-side "TOP"
    :geometry-position "0.39375"))
  :modules
  (("s"
    :is-a "struct-adapter-compound"
    :geometry-x "31"
    :geometry-y "52"
    :graphical-flip "01"
    :graphical-rotation "0")))


(define-module
  :class "tmp_jnk"
  :super-classes ("tmp_connect")
  :geometry-width "80"
  :geometry-height "93"
  :terminals
  (("in_jnk"
    :is-eq-to "s.input"
    :geometry-side "BOTTOM"
    :geometry-position "0.39375")
   ("output"
    :is-eq-to "s.output"
    :geometry-side "TOP"
    :geometry-position "0.39375"))
  :modules
  (("s"
    :is-a "struct-adapter-compound"
    :geometry-x "31"
    :geometry-y "52"
    :graphical-flip "01"
    :graphical-rotation "0")))


(define-module
  :class "tmp_insulin"
  :super-classes ("tmp_connect")
  :geometry-width "80"
  :geometry-height "93"
  :terminals
  (("input"
    :is-eq-to "s.input"
    :geometry-side "TOP"
    :geometry-position "0.39374998")
   ("out_insulin"
    :is-eq-to "s.output"
    :geometry-side "BOTTOM"
    :geometry-position "0.39374998"))
  :modules
  (("s"
    :is-a "struct-adapter-compound"
    :geometry-x "31"
    :geometry-y "52"
    :graphical-flip "00"
    :graphical-rotation "0")))


(define-module
  :class "tmp_il6"
  :super-classes ("tmp_connect")
  :geometry-width "80"
  :geometry-height "93"
  :terminals
  (("input"
    :is-eq-to "s.input"
    :geometry-side "TOP"
    :geometry-position "0.39374998")
   ("out_il6"
    :is-eq-to "s.output"
    :geometry-side "BOTTOM"
    :geometry-position "0.39374998"))
  :modules
  (("s"
    :is-a "struct-adapter-compound"
    :geometry-x "31"
    :geometry-y "52"
    :graphical-flip "00"
    :graphical-rotation "0")))


(define-module
  :class "tmp_egfr"
  :super-classes ("tmp_connect")
  :geometry-width "80"
  :geometry-height "93"
  :terminals
  (("input"
    :is-eq-to "s.input"
    :geometry-side "TOP"
    :geometry-position "0.39374998")
   ("out_egfr"
    :is-eq-to "s.output"
    :geometry-side "BOTTOM"
    :geometry-position "0.39374998"))
  :modules
  (("s"
    :is-a "struct-adapter-compound"
    :geometry-x "31"
    :geometry-y "52"
    :graphical-flip "00"
    :graphical-rotation "0")))


(define-module
  :class "tmp_cmet"
  :super-classes ("tmp_connect")
  :geometry-width "80"
  :geometry-height "93"
  :terminals
  (("input"
    :is-eq-to "s.input"
    :geometry-side "TOP"
    :geometry-position "0.39374998")
   ("out_cmet"
    :is-eq-to "s.output"
    :geometry-side "BOTTOM"
    :geometry-position "0.39374998"))
  :modules
  (("s"
    :is-a "struct-adapter-compound"
    :geometry-x "31"
    :geometry-y "52"
    :graphical-flip "00"
    :graphical-rotation "0")))


(define-module
  :class "ubiquitin-ligase"
  :super-classes ("compound")
  :properties
  (("abstract"
    :value "no"))
  :icon "icons/struct/ubiquitinLigase")


(define-module
  :class "activ-du"
  :super-classes ("activ")
  :properties
  (("abstract"
    :value "no"))
  :icon "icons/struct/activ-du"
  :terminals
  (("input1"
    :geometry-side "bottom")
   ("output"
    :geometry-side "top")))


(define-module
  :class "mod_ubiquitin_v2"
  :super-classes ("cc_modules")
  :properties
  (("abstract"
    :value "no"))
  :geometry-width "1250"
  :geometry-height "457"
  :parameters
  (("activ0.input1.a"
    :value "2")
   ("activ1t.input1.a"
    :value "3")
   ("activ3.ignore_in_export"
    :value "1")
   ("activ6.input1.a"
    :value "2")
   ("and_2.input3.a"
    :value "2")
   ("fbw7.defval"
    :value "1")
   ("fbx4.defval"
    :value "1")
   ("fbxw8.defval"
    :value "1")
   ("input_fbx4.defval"
    :value "1")
   ("input_fbxw8.defval"
    :value "1")
   ("kpc.defval"
    :value "1"))
  :terminals
  (("in_akt"
    :is-eq-to "sa_g.input"
    :geometry-side "TOP"
    :geometry-position "0.6244")
   ("in_cebprep"
    :is-eq-to "sa_g0.input"
    :geometry-side "BOTTOM"
    :geometry-position "0.8212")
   ("in_e2"
    :is-eq-to "s6.input"
    :geometry-side "TOP"
    :geometry-position "0.71")
   ("in_e2f13"
    :is-eq-to "s3.input"
    :geometry-side "BOTTOM"
    :geometry-position "0.8644")
   ("in_jnk"
    :is-eq-to "s7.input"
    :geometry-side "TOP"
    :geometry-position "0.342")
   ("in_mdia"
    :is-eq-to "s4.input"
    :geometry-side "BOTTOM"
    :geometry-position "0.7028")
   ("in_nfkb"
    :is-eq-to "s15.input"
    :geometry-side "BOTTOM"
    :geometry-position "0.7572")
   ("in_prb"
    :is-eq-to "s5.input"
    :geometry-side "BOTTOM"
    :geometry-position "0.6284")
   ("in_ros"
    :is-eq-to "not.input"
    :geometry-side "RIGHT"
    :geometry-position "0.40153173")
   ("in_uv"
    :is-eq-to "s14.input"
    :geometry-side "TOP"
    :geometry-position "0.5388")
   ("out_btrcp"
    :is-eq-to "s10.output"
    :geometry-side "BOTTOM"
    :geometry-position "0.342")
   ("out_cdh1"
    :is-eq-to "s12.output"
    :geometry-side "RIGHT"
    :geometry-position "0.19365427")
   ("out_crl4"
    :is-eq-to "s13.output"
    :geometry-side "BOTTOM"
    :geometry-position "0.4388")
   ("out_fbw7"
    :is-eq-to "s2.output"
    :geometry-side "BOTTOM"
    :geometry-position "0.1812")
   ("out_fbx4"
    :is-eq-to "sa_c.output"
    :geometry-side "BOTTOM"
    :geometry-position "0.1036")
   ("out_fbxw8"
    :is-eq-to "sa_c0.output"
    :geometry-side "BOTTOM"
    :geometry-position "0.0268")
   ("out_kpc"
    :is-eq-to "s1.output"
    :geometry-side "BOTTOM"
    :geometry-position "0.258")
   ("out_skp2"
    :is-eq-to "s11.output"
    :geometry-side "BOTTOM"
    :geometry-position "0.5388"))
  :modules
  (("activ"
    :is-a "activ"
    :documentation "\\cite{Abbas:2008}"
    :geometry-x "548"
    :geometry-y "155")
   ("activ0"
    :is-a "activ"
    :documentation "E2F activates the expression of Skp2 \\cite{Zhang:2006}."
    :geometry-x "975"
    :geometry-y "289"
    :graphical-rotation "180")
   ("activ1"
    :is-a "activ"
    :documentation "\\cite{Barre_2:2007}"
    :geometry-x "946"
    :geometry-y "341"
    :graphical-flip "01")
   ("activ1t"
    :is-a "activ-du"
    :documentation "cyclin~E:Cdk2 can phosphorylate Skp2 on S64 and prevents its ubiquitination by APC(cdh1) \\cite{Rodier:2008}."
    :geometry-x "887"
    :geometry-y "138"
    :graphical-flip "01")
   ("activ2"
    :is-a "activ"
    :documentation "mDia activates Skp2 expression \\cite{Mammoto:2004}."
    :geometry-x "878"
    :geometry-y "340"
    :graphical-flip "01")
   ("activ2u"
    :is-a "activ"
    :documentation "APC(Cdh1) can ubiquitinate Skp2 \\cite{Nakayama:2006,Rodier:2008}."
    :geometry-x "953"
    :geometry-y "155"
    :graphical-rotation "90")
   ("activ3"
    :is-a "activ"
    :documentation "Akt1 phosphorylates Skp2 on S72, which has the combined effect of stabilizing it by preventing Cdh1 binding and leading to its cytoplasmic translocation \\cite{Gao:2009,Ecker:2009}.
However S72 is not conserved in mice, so this interaction is not take into account in this model."
    :geometry-x "781"
    :geometry-y "137")
   ("activ6"
    :is-a "and-2"
    :documentation "E2F1-3 expresses Emi1 \\cite{Ang:2004}.
A complex formed by pRb, E2F1-3 and either C/EBP-$\\alpha$ or -$\\beta$ represses E2F target genes \\cite{Johnson:2005,Nerlov:2007}.
Emi1 is also targeted by SCF$^{\\beta-TrCP}$ for ubiquitination, but this event requires prior phosphorylation by active Cdk1 and thus it can only happen starting in early mitosis \\cite{Frescas:2008}. Hence, we don't include any interaction between SCF$^{\\beta-TrCP}$ and Emi1."
    :geometry-x "1068"
    :geometry-y "319"
    :graphical-flip "11")
   ("activh"
    :is-a "activ"
    :documentation "\\cite{Spiegelman:2001}"
    :geometry-x "427"
    :geometry-y "155")
   ("activw"
    :is-a "activ"
    :documentation "UV irradiation is sufficient to increase Skp2 levels \\cite{Abbas:2008}."
    :geometry-x "673"
    :geometry-y "155")
   ("activ_du3"
    :is-a "and-2"
    :documentation "Emi1 inhibits APC$^{cdh1}$ \\cite{Ang:2004}.
ROS promotes the dissociation of APC$^{cdh1}$ to allow for G$_1$/S progression \\cite{Burhans:2009}."
    :geometry-x "1091"
    :geometry-y "172"
    :graphical-flip "01")
   ("and_2"
    :is-a "and-4"
    :documentation "pRb inhibits Skp2 by direct interaction \\cite{Ji:2004,Ji:2005}.
We assume that only unphosphorylated pRb interacts with Skp2 although this has not been proven.
A complex formed by pRb, E2F1-3 and either C/EBP-$\\alpha$ or -$\\beta$ represses E2F target genes \\cite{Johnson:2005,Nerlov:2007}."
    :geometry-x "774"
    :geometry-y "255"
    :graphical-flip "00"
    :graphical-rotation "90")
   ("apc_cdh1"
    :is-a "ubiquitin-ligase"
    :documentation "Cdc20homologue-1 (Cdh1 also known as Hct1 or Fizzy-related), substrate adaptor protein of the anaphase-promoting complex (APC)."
    :geometry-x "1091"
    :geometry-y "94")
   ("beta_trcp"
    :is-a "ubiquitin-ligase"
    :documentation "F-box/WD repeat-containing protein 1A also known as $\\beta$-TrCP, subunit of the ubiquitin-protein ligase complex SCF."
    :geometry-x "427"
    :geometry-y "260")
   ("crl4_cdt2"
    :is-a "ubiquitin-ligase"
    :documentation "CRL4$^{Cdt2}$ E3 ligase (composed of the Cul4A/B, DDB1 [damage-specific DNA-binding protein-1], and the DCAF subunit Cdt2) \\cite{Abbas:2008}."
    :geometry-x "547"
    :geometry-y "260"
    :graphical-flip "00"
    :graphical-rotation "0")
   ("emi1"
    :is-a "ubiquitin-ligase"
    :documentation "F-box only protein 5 (or FBXO5), also known as Emi1."
    :geometry-x "1080"
    :geometry-y "275")
   ("fbw7"
    :is-a "ubiquitin-ligase"
    :documentation "F-box/WD repeat-containing protein 7 (FBXW7 or FBW7)."
    :geometry-x "226"
    :geometry-y "260")
   ("fbx4"
    :is-a "ubiquitin-ligase"
    :documentation "F-box only protein 4 (FBXO4 or FBX4)."
    :geometry-x "129"
    :geometry-y "260"
    :graphical-flip "00"
    :graphical-rotation "0")
   ("fbxw8"
    :is-a "ubiquitin-ligase"
    :documentation "F-box/WD repeat-containing protein 8 (FBXW8)."
    :geometry-x "33"
    :geometry-y "260"
    :graphical-flip "00"
    :graphical-rotation "0")
   ("input_fbw7"
    :is-a "source"
    :geometry-x "226"
    :geometry-y "155")
   ("input_fbx4"
    :is-a "source"
    :geometry-x "129"
    :geometry-y "155"
    :graphical-flip "00"
    :graphical-rotation "0")
   ("input_fbxw8"
    :is-a "source"
    :geometry-x "33"
    :geometry-y "155"
    :graphical-flip "00"
    :graphical-rotation "0")
   ("input_kpc"
    :is-a "source"
    :geometry-x "322"
    :geometry-y "155")
   ("kpc"
    :is-a "ubiquitin-ligase"
    :documentation "Kip1 ubiquitylation-Promoting Complex (KPC).
Seems constitutively active during the cell cycle \\cite{Kamura:2004}."
    :geometry-x "321"
    :geometry-y "260")
   ("not"
    :is-a "not"
    :geometry-x "1157"
    :geometry-y "183"
    :graphical-rotation "90")
   ("not0"
    :is-a "not"
    :geometry-x "1039"
    :geometry-y "353"
    :graphical-flip "01")
   ("not1"
    :is-a "not"
    :geometry-x "848"
    :geometry-y "295"
    :graphical-flip "10"
    :graphical-rotation "90")
   ("noty"
    :is-a "not"
    :geometry-x "1000"
    :geometry-y "128"
    :graphical-rotation "90")
   ("not_due"
    :is-a "not-du"
    :geometry-x "1080"
    :geometry-y "227")
   ("not_lr1"
    :is-a "not-du"
    :geometry-x "785"
    :geometry-y "331")
   ("s1"
    :is-a "struct-adapter-compound"
    :geometry-x "322"
    :geometry-y "393")
   ("s10"
    :is-a "struct-adapter-compound"
    :geometry-x "427"
    :geometry-y "393")
   ("s11"
    :is-a "struct-adapter-compound"
    :geometry-x "673"
    :geometry-y "393")
   ("s12"
    :is-a "struct-adapter-compound"
    :geometry-x "1175"
    :geometry-y "88"
    :graphical-flip "10"
    :graphical-rotation "270")
   ("s13"
    :is-a "struct-adapter-compound"
    :geometry-x "548"
    :geometry-y "393"
    :graphical-flip "00"
    :graphical-rotation "0")
   ("s14"
    :is-a "struct-adapter-gate"
    :geometry-x "673"
    :geometry-y "57"
    :graphical-flip "00"
    :graphical-rotation "0")
   ("s15"
    :is-a "struct-adapter-gate"
    :geometry-x "946"
    :geometry-y "393"
    :graphical-flip "01"
    :graphical-rotation "0")
   ("s2"
    :is-a "struct-adapter-compound"
    :geometry-x "226"
    :geometry-y "393")
   ("s3"
    :is-a "struct-adapter-gate"
    :geometry-x "1080"
    :geometry-y "393"
    :graphical-flip "01")
   ("s4"
    :is-a "struct-adapter-gate"
    :geometry-x "878"
    :geometry-y "393"
    :graphical-flip "01")
   ("s5"
    :is-a "struct-adapter-gate"
    :geometry-x "785"
    :geometry-y "393"
    :graphical-flip "01")
   ("s6"
    :is-a "struct-adapter-gate"
    :geometry-x "887"
    :geometry-y "57"
    :graphical-flip "00")
   ("s7"
    :is-a "struct-adapter-gate"
    :geometry-x "427"
    :geometry-y "57")
   ("sa_c"
    :is-a "struct-adapter-compound"
    :geometry-x "129"
    :geometry-y "393")
   ("sa_c0"
    :is-a "struct-adapter-compound"
    :geometry-x "33"
    :geometry-y "393")
   ("sa_g"
    :is-a "struct-adapter-gate"
    :geometry-x "780"
    :geometry-y "62")
   ("sa_g0"
    :is-a "struct-adapter-gate"
    :geometry-x "1026"
    :geometry-y "394"
    :graphical-flip "01")
   ("skp2"
    :is-a "ubiquitin-ligase"
    :documentation "S-phase kinase-associated protein 2 (Skp2). Subunit of the ubiquitin-protein ligase complex SCF."
    :geometry-x "673"
    :geometry-y "260")
   ("stabil_skp2"
    :is-a "dummy"
    :geometry-x "887"
    :geometry-y "194")
   ("trans_skp2"
    :is-a "dummy"
    :geometry-x "914"
    :geometry-y "250"
    :graphical-flip "00"
    :graphical-rotation "0"))
  :links
  (("activ0output_trans_skp2input"
    :terminals ("activ0.output" "trans_skp2.input" "activ1.output"
                "and_2.input2" "activ2.output")
    :nodes (("914" "247"))
    :edges (("0" "-1" nil) ("1" "-1" nil) ("2" "-1" nil) ("3" "-1" nil)
            ("4" "-1" nil)))
   ("activ1input1_s15output"
    :terminals ("activ1.input1" "s15.output")
    :edges (("0" "1" nil)))
   ("activ1toutput_stabil_skp2input"
    :terminals ("activ1t.output" "stabil_skp2.input" "activ2u.output"
                "and_2.input1" "activ3.output")
    :nodes (("887" "191"))
    :edges (("0" "-1" nil) ("1" "-1" nil) ("2" "-1" nil) ("3" "-1" nil)
            ("4" "-1" nil)))
   ("activ2input1_s4output"
    :terminals ("activ2.input1" "s4.output")
    :edges (("0" "1" nil)))
   ("activ_du3input1_not_dueoutput"
    :terminals ("activ_du3.input1" "not_due.output")
    :edges (("0" "1" nil)))
   ("apc_cdh1input_notyinput"
    :terminals ("apc_cdh1.input" "noty.input" "activ_du3.output" "s12.input")
    :nodes (("1091" "88"))
    :edges (("0" "-1" nil) ("1" "-1" nil) ("2" "-1" nil) ("3" "-1" nil)))
   ("beta_trcpinput_and_2foutput"
    :terminals ("beta_trcp.input" "activh.output" "s10.input")
    :nodes (("427" "256"))
    :edges (("0" "-1" nil) ("1" "-1" nil) ("2" "-1" nil)))
   ("emi1input_not_dueinput"
    :terminals ("emi1.input" "not_due.input" "activ6.output")
    :nodes (("1080" "267"))
    :edges (("0" "-1" nil) ("1" "-1" nil) ("2" "-1" nil)))
   ("fbw7input_input_fbw7output0"
    :terminals ("fbw7.input" "input_fbw7.output" "s2.input")
    :nodes (("226" "256"))
    :edges (("0" "-1" nil) ("1" "-1" nil) ("2" "-1" nil)))
   ("input_fbxw8output_fbxw8input"
    :terminals ("input_fbxw8.output" "fbxw8.input" "sa_c0.input")
    :nodes (("33" "256"))
    :edges (("0" "-1" nil) ("1" "-1" nil) ("2" "-1" nil)))
   ("input_kpcoutput_kpcinput"
    :terminals ("input_kpc.output" "kpc.input" "s1.input")
    :nodes (("322" "256"))
    :edges (("0" "-1" nil) ("1" "-1" nil) ("2" "-1" nil)))
   ("not0input_sa_g0output"
    :terminals ("not0.input" "sa_g0.output" "not1.input")
    :nodes (("1027" "383"))
    :edges (("0" "-1" nil) ("1" "-1" nil) ("2" "-1" nil)))
   ("not0output_activ6input2"
    :terminals ("not0.output" "activ6.input2")
    :edges (("0" "1" nil)))
   ("not1output_and_2input4"
    :terminals ("not1.output" "and_2.input4")
    :edges (("0" "1" nil)))
   ("notoutput_activ_du3input2"
    :terminals ("not.output" "activ_du3.input2")
    :edges (("0" "1" nil)))
   ("notyoutput_activ2uinput1"
    :terminals ("noty.output" "activ2u.input1")
    :edges (("0" "1" nil)))
   ("not_lr1output_and_2input3"
    :terminals ("not_lr1.output" "and_2.input3")
    :edges (("0" "1" nil)))
   ("s13input_crl4_cdt2input"
    :terminals ("s13.input" "crl4_cdt2.input" "activ.output")
    :nodes (("548" "256"))
    :edges (("0" "-1" nil) ("1" "-1" nil) ("2" "-1" nil)))
   ("s14output_activwinput1"
    :terminals ("s14.output" "activw.input1" "activ.input1")
    :nodes (("673" "64"))
    :edges (("0" "-1" nil) ("1" "-1" nil) ("2" "-1" nil)))
   ("s3output_activ6input1"
    :terminals ("s3.output" "activ6.input1" "activ0.input1")
    :nodes (("1080" "384"))
    :edges (("0" "-1" nil) ("1" "-1" nil) ("2" "-1" nil)))
   ("s5output_not_lr1input"
    :terminals ("s5.output" "not_lr1.input")
    :edges (("0" "1" nil)))
   ("s6output_activ1tinput1"
    :terminals ("s6.output" "activ1t.input1")
    :edges (("0" "1" nil)))
   ("s7output_activhinput1"
    :terminals ("s7.output" "activh.input1")
    :edges (("0" "1" nil)))
   ("sa_cinput_fbx4input"
    :terminals ("sa_c.input" "fbx4.input" "input_fbx4.output")
    :nodes (("129" "256"))
    :edges (("0" "-1" nil) ("1" "-1" nil) ("2" "-1" nil)))
   ("sa_goutput_activ3input1"
    :terminals ("sa_g.output" "activ3.input1")
    :edges (("0" "1" nil)))
   ("skp2input_and_2_lr1output"
    :terminals ("skp2.input" "activw.output" "s11.input" "and_2.output")
    :nodes (("673" "255"))
    :edges (("0" "-1" nil) ("1" "-1" nil) ("2" "-1" nil) ("3" "-1" nil)))))


(define-module
  :class "mod_src_v3"
  :super-classes ("cc_modules")
  :properties
  (("abstract"
    :value "no"))
  :geometry-width "631"
  :geometry-height "374"
  :parameters
  (("activ.time"
    :value "2")
   ("and_20.input1.a"
    :value "2"))
  :terminals
  (("in_atmatr"
    :is-eq-to "s9.input"
    :geometry-side "TOP"
    :geometry-position "0.22900158")
   ("in_damage"
    :is-eq-to "activ5.input1"
    :geometry-side "TOP"
    :geometry-position "0.06101426")
   ("in_egfr"
    :is-eq-to "sa_g.input"
    :geometry-side "TOP"
    :geometry-position "0.5538827")
   ("in_pi3k"
    :is-eq-to "s11.input"
    :geometry-side "TOP"
    :geometry-position "0.45404118")
   ("in_pkc"
    :is-eq-to "s4.input"
    :geometry-side "TOP"
    :geometry-position "0.92947704")
   ("in_pp2a_pr55"
    :is-eq-to "s5.input"
    :geometry-side "TOP"
    :geometry-position "0.7916006")
   ("in_prb"
    :is-eq-to "s7.input"
    :geometry-side "BOTTOM"
    :geometry-position "0.23851033")
   ("in_tgfb"
    :is-eq-to "s10.input"
    :geometry-side "TOP"
    :geometry-position "0.34944534")
   ("out_abl"
    :is-eq-to "s8.output"
    :geometry-side "BOTTOM"
    :geometry-position "0.36529317")
   ("out_lyn"
    :is-eq-to "s2.output"
    :geometry-side "BOTTOM"
    :geometry-position "0.06101426")
   ("out_src"
    :is-eq-to "s3.output"
    :geometry-side "BOTTOM"
    :geometry-position "0.85499203"))
  :modules
  (("activ"
    :is-a "activ"
    :geometry-x "503"
    :geometry-y "103")
   ("activ3"
    :is-a "activ"
    :documentation "EGFR can activate c-abl via interaction between its SH2 domain and phosphorylated tyrosine residues of the receptor \\cite{Sirvent:2008}."
    :geometry-x "335"
    :geometry-y "131"
    :graphical-rotation "0")
   ("activ4"
    :is-a "activ"
    :documentation "ATM activates c-abl by phosphorylation on S465 after DNA damage \\cite{Shaul:2000,Levav-Cohen:2005}."
    :geometry-x "161"
    :geometry-y "128")
   ("activ5"
    :is-a "activ"
    :documentation "\\cite{Martin:2008}"
    :geometry-x "38"
    :geometry-y "128")
   ("activ6"
    :is-a "activ"
    :documentation "Reports indicate that Src activates c-abl after growth factor activation (demonstrated with PDGF) \\cite{Sirvent:2008}."
    :geometry-x "369"
    :geometry-y "277"
    :graphical-rotation "90")
   ("activ7"
    :is-a "and-2"
    :documentation "TGF-$\\beta$ activates c-abl. This activation needs both PAK2 and PI3K activities \\cite{Sirvent:2008}."
    :geometry-x "255"
    :geometry-y "122")
   ("activ_abl"
    :is-a "dummy"
    :geometry-x "242"
    :geometry-y "172"
    :graphical-flip "00"
    :graphical-rotation "0")
   ("and_2"
    :is-a "and-2"
    :documentation "Phosphorylation of S12 by PKC after UV irradiation leads to c-Src activation. This phosphorylation is reversed by PP2A:PR55 \\cite{Eichhorn:2007}.
Also growth factors such as EGF and HGF activate c-Src \\cite{Yeatman:2004}, but c-Src activity seems to be reversed by PP2A \\cite{Martin:2008}. However, since PKC is activated by both EGF and HGF, we suppose that this activation is induced by PKC as well."
    :geometry-x "539"
    :geometry-y "223"
    :graphical-flip "10"
    :graphical-rotation "0")
   ("and_20"
    :is-a "and-2"
    :documentation "Unphosphorylated pRb inhibits c-abl by binding. It can form ternary complexes with E2F. This inhibition is released after pRb phosphorylation on S807/811 by cyclin~D:CDK4/6 complexes \\cite{Knudsen:1996}."
    :geometry-x "230"
    :geometry-y "230")
   ("c_abl"
    :is-a "kinase"
    :documentation "c-Abl tyrosine kinase.
Is not a member of the src family."
    :geometry-x "230"
    :geometry-y "287"
    :graphical-flip "00"
    :graphical-rotation "0")
   ("c_src"
    :is-a "kinase"
    :documentation "c-src (cellular-src, short for sarcoma), member of the Src family of tyrosine kinases.
c-src is activated for example through PDGF receptor activation."
    :geometry-x "539"
    :geometry-y "287")
   ("lyn"
    :is-a "kinase"
    :documentation "Lyn kinase, member of the Src family of tyrosine kinases."
    :geometry-x "38"
    :geometry-y "223")
   ("not"
    :is-a "not"
    :geometry-x "519"
    :geometry-y "178")
   ("not0"
    :is-a "not"
    :geometry-x "150"
    :geometry-y "226"
    :graphical-flip "01")
   ("pr55_t2_b"
    :is-a "dummy"
    :geometry-x "509"
    :geometry-y "143"
    :graphical-flip "00"
    :graphical-rotation "0")
   ("s10"
    :is-a "struct-adapter-gate"
    :geometry-x "220"
    :geometry-y "53"
    :graphical-flip "00"
    :graphical-rotation "0")
   ("s11"
    :is-a "struct-adapter-gate"
    :geometry-x "286"
    :geometry-y "53"
    :graphical-flip "00"
    :graphical-rotation "0")
   ("s2"
    :is-a "struct-adapter-compound"
    :geometry-x "38"
    :geometry-y "333")
   ("s3"
    :is-a "struct-adapter-compound"
    :geometry-x "539"
    :geometry-y "333")
   ("s4"
    :is-a "struct-adapter-gate"
    :geometry-x "586"
    :geometry-y "53"
    :graphical-flip "00"
    :graphical-rotation "0")
   ("s5"
    :is-a "struct-adapter-gate"
    :geometry-x "499"
    :geometry-y "53"
    :graphical-flip "00"
    :graphical-rotation "0")
   ("s7"
    :is-a "struct-adapter-gate"
    :geometry-x "150"
    :geometry-y "333"
    :graphical-flip "01"
    :graphical-rotation "0")
   ("s8"
    :is-a "struct-adapter-compound"
    :geometry-x "230"
    :geometry-y "333"
    :graphical-flip "00"
    :graphical-rotation "0")
   ("s9"
    :is-a "struct-adapter-gate"
    :geometry-x "144"
    :geometry-y "53"
    :graphical-flip "00"
    :graphical-rotation "0")
   ("sa_g"
    :is-a "struct-adapter-gate"
    :geometry-x "349"
    :geometry-y "52"))
  :links
  (("activ4input1_s9output"
    :terminals ("activ4.input1" "s9.output")
    :edges (("0" "1" nil)))
   ("activ5output_lyninput"
    :terminals ("activ5.output" "lyn.input" "s2.input")
    :nodes (("38" "216"))
    :edges (("0" "-1" nil) ("1" "-1" nil) ("2" "-1" nil)))
   ("activ7input1_s10output"
    :terminals ("activ7.input1" "s10.output")
    :edges (("0" "1" nil)))
   ("activinput1_s5output"
    :terminals ("activ.input1" "s5.output")
    :edges (("0" "1" nil)))
   ("and_20input2_activ_ablinput"
    :terminals ("and_20.input2" "activ_abl.input" "activ3.output"
                "activ4.output" "activ6.output" "activ7.output")
    :nodes (("242" "169"))
    :edges (("0" "-1" nil) ("1" "-1" nil) ("2" "-1" nil) ("3" "-1" nil)
            ("4" "-1" nil) ("5" "-1" nil)))
   ("and_20output_c_ablinput"
    :terminals ("and_20.output" "c_abl.input" "s8.input")
    :nodes (("230" "279"))
    :edges (("0" "-1" nil) ("1" "-1" nil) ("2" "-1" nil)))
   ("and_2input1_s4output"
    :terminals ("and_2.input1" "s4.output")
    :edges (("0" "1" nil)))
   ("c_srcinput_input_srcoutput"
    :terminals ("c_src.input" "s3.input" "and_2.output" "activ6.input1")
    :nodes (("539" "277"))
    :edges (("0" "-1" nil) ("1" "-1" nil) ("2" "-1" nil) ("3" "-1" nil)))
   ("not0input_s7output"
    :terminals ("not0.input" "s7.output")
    :edges (("0" "1" nil)))
   ("not0output_and_20input1"
    :terminals ("not0.output" "and_20.input1")
    :edges (("0" "1" nil)))
   ("notoutput_and_2input2"
    :terminals ("not.output" "and_2.input2")
    :edges (("0" "1" nil)))
   ("pr55_t2_binput_notinput"
    :terminals ("pr55_t2_b.input" "not.input" "activ.output")
    :nodes (("509" "140"))
    :edges (("0" "-1" nil) ("1" "-1" nil) ("2" "-1" nil)))
   ("s11output_activ7input2"
    :terminals ("s11.output" "activ7.input2")
    :edges (("0" "1" nil)))
   ("sa_goutput_activ3input1"
    :terminals ("sa_g.output" "activ3.input1")
    :edges (("0" "1" nil)))))


(define-module
  :class "reservoir"
  :super-classes ("compound")
  :properties
  (("abstract"
    :value "no"))
  :icon "icons/struct/reservoir")


(define-module
  :class "transfactor"
  :super-classes ("compound")
  :properties
  (("abstract"
    :value "no"))
  :icon "icons/struct/transfactor")


(define-module
  :class "mod_sp1_v3"
  :super-classes ("cc_modules")
  :properties
  (("abstract"
    :value "no"))
  :geometry-width "749"
  :geometry-height "307"
  :parameters
  (("activ0.input1.a"
    :value "2")
   ("and_5.input2.a"
    :value "2")
   ("and_5.input6.a"
    :value "2")
   ("sp1res.defval"
    :value "1"))
  :terminals
  (("in_e2fres"
    :is-eq-to "sa_g2.input"
    :geometry-side "TOP"
    :geometry-position "0.80440587")
   ("in_hdac"
    :is-eq-to "sa_g1.input"
    :geometry-side "TOP"
    :geometry-position "0.6655541")
   ("in_mdm2"
    :is-eq-to "sa_g.input"
    :geometry-side "TOP"
    :geometry-position "0.042056076")
   ("in_p53"
    :is-eq-to "sa_g3.input"
    :geometry-side "TOP"
    :geometry-position "0.94192255")
   ("in_prb"
    :is-eq-to "sa_g0.input"
    :geometry-side "TOP"
    :geometry-position "0.20493992")
   ("out_sp1"
    :is-eq-to "s10.input"
    :geometry-side "BOTTOM"
    :geometry-position "0.12283045")
   ("out_sp1rep"
    :is-eq-to "sa_c.output"
    :geometry-side "BOTTOM"
    :geometry-position "0.7456609"))
  :modules
  (("activ"
    :is-a "and-2"
    :documentation "Reports indicate that pRb regulates Sp1 DNA binding activity \\cite{Chen:1994}."
    :geometry-x "165"
    :geometry-y "178")
   ("activ0"
    :is-a "and-2"
    :documentation "MDM2 interferes with Sp1 DNA binding but this happens only with amplified levels of MDM2, not during normal growth \\cite{Johnson-Pais:2001}."
    :geometry-x "42"
    :geometry-y "162")
   ("and_5"
    :is-a "and-6"
    :documentation "Sp1 is often seen as repressive when bound to E2F1 and pRb. We assume here that this is attributed to binding to HDAC, which is mediated by pRb when it has a level `2' \\cite{Cobrinik:2005}.
Binding of either free E2F1 or p53 is supposed to disrupt direct binding of HDAC to Sp1 \\cite{Wierstra_2:2008}. But since E2F is free only if pRb has a level `0', it is modelled the same way as the previous assertion.
Indeed we would need  2prb+!2e2f, which is equivalent to 2prb+prb. This can be summarized by 2prb.
MDM2 interferes with Sp1 DNA binding but this happens only with amplified levels of MDM2, not during normal growth \\cite{Johnson-Pais:2001}."
    :geometry-x "558"
    :geometry-y "139")
   ("input_sp1res"
    :is-a "source"
    :geometry-x "313"
    :geometry-y "216"
    :graphical-flip "01"
    :graphical-rotation "0")
   ("not"
    :is-a "not"
    :geometry-x "31"
    :geometry-y "108")
   ("not0"
    :is-a "not"
    :geometry-x "622"
    :geometry-y "109"
    :graphical-rotation "90")
   ("not1"
    :is-a "not"
    :geometry-x "384"
    :geometry-y "116"
    :graphical-rotation "270")
   ("s10"
    :is-a "struct-adapter-compound"
    :geometry-x "92"
    :geometry-y "266"
    :graphical-flip "01")
   ("sa_c"
    :is-a "struct-adapter-compound"
    :geometry-x "558"
    :geometry-y "263")
   ("sa_g"
    :is-a "struct-adapter-gate"
    :geometry-x "31"
    :geometry-y "57")
   ("sa_g0"
    :is-a "struct-adapter-gate"
    :geometry-x "153"
    :geometry-y "57")
   ("sa_g1"
    :is-a "struct-adapter-gate"
    :geometry-x "498"
    :geometry-y "57")
   ("sa_g2"
    :is-a "struct-adapter-gate"
    :geometry-x "602"
    :geometry-y "57")
   ("sa_g3"
    :is-a "struct-adapter-gate"
    :geometry-x "705"
    :geometry-y "57")
   ("sp1"
    :is-a "transfactor"
    :documentation "Sp1 is a basal transcription factor \\cite{Solomon:2008}. Although cell cycle proteins increases or decreases its abundance, it seems that this regulation is dependent on the Sp1 protein itself \\cite{Nicolas:2003,Tapias:2008}. Hence, we do not include this regulation."
    :geometry-x "92"
    :geometry-y "215")
   ("sp1rep"
    :is-a "transfactor"
    :documentation "Repressive form of the Sp1 transcription factor bound to E2F1 and pRb."
    :geometry-x "558"
    :geometry-y "212"
    :graphical-flip "00"
    :graphical-rotation "0")
   ("sp1res"
    :is-a "reservoir"
    :documentation "Reservoir of Sp1."
    :geometry-x "313"
    :geometry-y "159"
    :graphical-flip "00"
    :graphical-rotation "0"))
  :links
  (("and_5input2_sa_g0output"
    :terminals ("and_5.input2" "sa_g0.output" "activ.input1")
    :nodes (("154" "64"))
    :edges (("0" "-1" nil) ("1" "-1" nil) ("2" "-1" nil)))
   ("input_sp1resoutput_sp1resinput"
    :terminals ("input_sp1res.output" "sp1res.input" "activ0.input2"
                "activ.input2" "and_5.input1")
    :nodes (("313" "151"))
    :edges (("0" "-1" nil) ("1" "-1" nil) ("2" "-1" nil) ("3" "-1" nil)
            ("4" "-1" nil)))
   ("not0input_sa_g3output"
    :terminals ("not0.input" "sa_g3.output")
    :edges (("0" "1" nil)))
   ("not0output_and_5input5"
    :terminals ("not0.output" "and_5.input5")
    :edges (("0" "1" nil)))
   ("not1output_and_5input6"
    :terminals ("not1.output" "and_5.input6")
    :edges (("0" "1" nil)))
   ("notinput_sa_goutput"
    :terminals ("not.input" "sa_g.output" "not1.input")
    :nodes (("31" "64"))
    :edges (("0" "-1" nil) ("1" "-1" nil) ("2" "-1" nil)))
   ("notoutput_activ0input1"
    :terminals ("not.output" "activ0.input1")
    :edges (("0" "1" nil)))
   ("sa_cinput_sp1repinput"
    :terminals ("sa_c.input" "sp1rep.input" "and_5.output")
    :nodes (("558" "204"))
    :edges (("0" "-1" nil) ("1" "-1" nil) ("2" "-1" nil)))
   ("sa_g1output_and_5input3"
    :terminals ("sa_g1.output" "and_5.input3")
    :edges (("0" "1" nil)))
   ("sa_g2output_and_5input4"
    :terminals ("sa_g2.output" "and_5.input4")
    :edges (("0" "1" nil)))
   ("sp1input_sourceoutput"
    :terminals ("sp1.input" "s10.output" "activ.output" "activ0.output")
    :nodes (("92" "207"))
    :edges (("0" "-1" nil) ("1" "-1" nil) ("2" "-1" nil) ("3" "-1" nil)))))


(define-module
  :class "mod_smad_v2"
  :super-classes ("cc_modules")
  :properties
  (("abstract"
    :value "no"))
  :geometry-width "500"
  :geometry-height "493"
  :parameters
  (("activ3.time"
    :value "2")
   ("activ4.time"
    :value "2")
   ("and_20.activ.input1.a"
    :value "2")
   ("and_3a.input3.a"
    :value "1")
   ("and_3a.input4.a"
    :value "1"))
  :terminals
  (("in_akt"
    :is-eq-to "sa_g2.input"
    :geometry-side "TOP"
    :geometry-position "0.337")
   ("in_chk12"
    :is-eq-to "sa_g4.input"
    :geometry-side "TOP"
    :geometry-position "0.119")
   ("in_d46"
    :is-eq-to "sa_g6.input"
    :geometry-side "RIGHT"
    :geometry-position "0.4918864")
   ("in_e2"
    :is-eq-to "sa_g5.input"
    :geometry-side "RIGHT"
    :geometry-position "0.36409736")
   ("in_erk"
    :is-eq-to "sa_g.input"
    :geometry-side "TOP"
    :geometry-position "0.487")
   ("in_oxidative"
    :is-eq-to "sa_g1.input"
    :geometry-side "RIGHT"
    :geometry-position "0.8610548")
   ("in_serum"
    :is-eq-to "sa_g0.input"
    :geometry-side "RIGHT"
    :geometry-position "0.7515213")
   ("in_tgfb"
    :is-eq-to "s1.input"
    :geometry-side "TOP"
    :geometry-position "0.677")
   ("out_foxo"
    :is-eq-to "sa_c.output"
    :geometry-side "BOTTOM"
    :geometry-position "0.179")
   ("out_smad"
    :is-eq-to "s3.output"
    :geometry-side "RIGHT"
    :geometry-position "0.62373227"))
  :modules
  (("activ"
    :is-a "activ"
    :documentation "\\cite{Massague:2005}"
    :geometry-x "237"
    :geometry-y "307"
    :graphical-rotation "90")
   ("activ0"
    :is-a "activ"
    :documentation "\\cite{Massague:2004}"
    :geometry-x "305"
    :geometry-y "370"
    :graphical-rotation "90")
   ("activ1"
    :is-a "activ"
    :documentation "\\cite{Massague:2004}"
    :geometry-x "293"
    :geometry-y "424"
    :graphical-rotation "90")
   ("activ2"
    :is-a "activ"
    :documentation "After phosphorylation by Akt, FoxO can either be degraded by Skp2 or simply exported to the cytoplasm by 14-3-3 proteins \\cite{Huang:2007}. Hence, Skp2 does not appear in the equation."
    :geometry-x "168"
    :geometry-y "191")
   ("activ3"
    :is-a "activ"
    :geometry-x "397"
    :geometry-y "242"
    :graphical-rotation "90")
   ("activ4"
    :is-a "activ"
    :geometry-x "409"
    :geometry-y "179"
    :graphical-rotation "90")
   ("activ_foxo_a"
    :is-a "dummy"
    :geometry-x "168"
    :geometry-y "310"
    :graphical-flip "00"
    :graphical-rotation "0")
   ("activ_foxo_b"
    :is-a "dummy"
    :geometry-x "70"
    :geometry-y "310"
    :graphical-flip "00"
    :graphical-rotation "0")
   ("and_2"
    :is-a "and-2"
    :documentation "We here use 2 dummies activated by OR gates and bound together by a AND gate to avoid the accumulation of AND gates."
    :geometry-x "89"
    :geometry-y "354")
   ("and_20"
    :is-a "or-2"
    :documentation "CDK2 phosphorylates and inhibits FoxO. Chk12 induces dephosphorylation of the sites phosphorylated by CDK2 \\cite{Huang:2007}.
We assume that cyclin E:CDK2 must be fully active, hence the activity level of `2'."
    :geometry-x "67"
    :geometry-y "226"
    :graphical-flip "10"
    :graphical-rotation "0")
   ("and_3a"
    :is-a "and-4"
    :documentation "Smad is activated by TGF-$\\beta$ signalling \\cite{Massague:2005}.
Smad3 is phosphorylated by Cdk4 and Cdk2, which decreases its transcriptional activity \\cite{Matsuura:2004}.
ERK inhibits Smad1 and Smad2/3 \\cite{Massague:2005}."
    :geometry-x "289"
    :geometry-y "174")
   ("d46_t2"
    :is-a "dummy"
    :geometry-x "348"
    :geometry-y "245"
    :graphical-flip "00"
    :graphical-rotation "0")
   ("e2_t2"
    :is-a "dummy"
    :geometry-x "372"
    :geometry-y "182"
    :graphical-flip "00"
    :graphical-rotation "0")
   ("foxo"
    :is-a "transfactor"
    :documentation "Family of Forkhead box protein O (FoxO1, FoxO3a, FoxO4)."
    :geometry-x "89"
    :geometry-y "416"
    :graphical-flip "00"
    :graphical-rotation "0")
   ("not"
    :is-a "not"
    :geometry-x "222"
    :geometry-y "215"
    :graphical-rotation "90")
   ("not0"
    :is-a "not"
    :geometry-x "252"
    :geometry-y "127"
    :graphical-rotation "0")
   ("not1"
    :is-a "not"
    :geometry-x "168"
    :geometry-y "138")
   ("not_dub"
    :is-a "not"
    :geometry-x "322"
    :geometry-y "179"
    :graphical-rotation "90")
   ("not_lr8"
    :is-a "not"
    :geometry-x "312"
    :geometry-y "242"
    :graphical-flip "01"
    :graphical-rotation "270")
   ("s1"
    :is-a "struct-adapter-gate"
    :geometry-x "338"
    :geometry-y "89")
   ("s3"
    :is-a "struct-adapter-compound"
    :geometry-x "447"
    :geometry-y "307"
    :graphical-rotation "270")
   ("sa_c"
    :is-a "struct-adapter-compound"
    :geometry-x "89"
    :geometry-y "457")
   ("sa_g"
    :is-a "struct-adapter-gate"
    :geometry-x "243"
    :geometry-y "89"
    :graphical-flip "01"
    :graphical-rotation "180")
   ("sa_g0"
    :is-a "struct-adapter-gate"
    :geometry-x "447"
    :geometry-y "370"
    :graphical-rotation "90")
   ("sa_g1"
    :is-a "struct-adapter-gate"
    :geometry-x "447"
    :geometry-y "424"
    :graphical-rotation "90")
   ("sa_g2"
    :is-a "struct-adapter-gate"
    :geometry-x "168"
    :geometry-y "86")
   ("sa_g4"
    :is-a "struct-adapter-gate"
    :geometry-x "59"
    :geometry-y "89"
    :graphical-rotation "0")
   ("sa_g5"
    :is-a "struct-adapter-gate"
    :geometry-x "455"
    :geometry-y "179"
    :graphical-rotation "90")
   ("sa_g6"
    :is-a "struct-adapter-gate"
    :geometry-x "453"
    :geometry-y "242"
    :graphical-rotation "90")
   ("smad"
    :is-a "transfactor"
    :documentation "Complex of the common-mediator Smad (Smad4) and the receptor-regulated Smads (Smad1, 2, or 3)."
    :geometry-x "289"
    :geometry-y "313"))
  :links
  (("activ0input1_sa_g0output"
    :terminals ("activ0.input1" "sa_g0.output")
    :edges (("0" "1" nil)))
   ("activ1input1_sa_g1output"
    :terminals ("activ1.input1" "sa_g1.output")
    :edges (("0" "1" nil)))
   ("activ2input1_not1output"
    :terminals ("activ2.input1" "not1.output")
    :edges (("0" "1" nil)))
   ("activ2output_activ_foxo_ainput"
    :terminals ("activ2.output" "activ_foxo_a.input" "and_2.input2"
                "activ.output" "activ0.output" "activ1.output")
    :nodes (("168" "307"))
    :edges (("0" "-1" nil) ("1" "-1" nil) ("2" "-1" nil) ("3" "-1" nil)
            ("4" "-1" nil) ("5" "-1" nil)))
   ("activ3input1_sa_g6output"
    :terminals ("activ3.input1" "sa_g6.output")
    :edges (("0" "1" nil)))
   ("activ4input1_sa_g5output"
    :terminals ("activ4.input1" "sa_g5.output")
    :edges (("0" "1" nil)))
   ("and_20input1_notoutput"
    :terminals ("and_20.input1" "not.output")
    :edges (("0" "1" nil)))
   ("and_20input2_sa_g4output"
    :terminals ("and_20.input2" "sa_g4.output")
    :edges (("0" "1" nil)))
   ("and_20output_activ_foxo_binput"
    :terminals ("activ_foxo_b.input" "and_2.input1" "and_20.output")
    :nodes (("70" "307"))
    :edges (("0" "-1" nil) ("1" "-1" nil) ("2" "-1" nil)))
   ("and_2output_foxoinput"
    :terminals ("and_2.output" "foxo.input" "sa_c.input")
    :nodes (("89" "408"))
    :edges (("0" "-1" nil) ("1" "-1" nil) ("2" "-1" nil)))
   ("and_3ainput1_not_lr8output"
    :terminals ("and_3a.input1" "not_lr8.output")
    :edges (("0" "1" nil)))
   ("and_3ainput3_s1output"
    :terminals ("and_3a.input3" "s1.output")
    :edges (("0" "1" nil)))
   ("e2_t2input_not_dubinput"
    :terminals ("e2_t2.input" "not_dub.input" "activ4.output" "not.input")
    :nodes (("372" "179"))
    :edges (("0" "-1" nil) ("1" "-1" nil) ("2" "-1" nil) ("3" "-1" nil)))
   ("not0input_sa_goutput"
    :terminals ("not0.input" "sa_g.output")
    :edges (("0" "1" nil)))
   ("not0output_and_3ainput2"
    :terminals ("not0.output" "and_3a.input2")
    :edges (("0" "1" nil)))
   ("not1input_sa_g2output"
    :terminals ("not1.input" "sa_g2.output")
    :edges (("0" "1" nil)))
   ("not_duboutput_and_3ainput4"
    :terminals ("not_dub.output" "and_3a.input4")
    :edges (("0" "1" nil)))
   ("not_lr8input_d46_t2input"
    :terminals ("not_lr8.input" "d46_t2.input" "activ3.output")
    :nodes (("348" "242"))
    :edges (("0" "-1" nil) ("1" "-1" nil) ("2" "-1" nil)))
   ("smadinput_and_3aoutput"
    :terminals ("smad.input" "and_3a.output" "s3.input" "activ.input1")
    :nodes (("289" "307"))
    :edges (("0" "-1" nil) ("1" "-1" nil) ("2" "-1" nil) ("3" "-1" nil)))))


(define-module
  :class "and-7"
  :super-classes ("and")
  :properties
  (("abstract"
    :value "no"))
  :geometry-width "323"
  :geometry-height "325"
  :terminals
  (("input1"
    :is-a "term-struct-input"
    :geometry-side "LEFT"
    :geometry-position "0.7709677")
   ("input2"
    :is-a "term-struct-input"
    :geometry-side "LEFT"
    :geometry-position "0.40967742")
   ("input3"
    :is-a "term-struct-input"
    :geometry-side "TOP"
    :geometry-position "0.12666667")
   ("input4"
    :is-a "term-struct-input"
    :geometry-side "TOP"
    :geometry-position "0.50773996")
   ("input5"
    :is-a "term-struct-input"
    :geometry-side "TOP"
    :geometry-position "0.87925696")
   ("input6"
    :is-a "term-struct-input"
    :geometry-side "RIGHT"
    :geometry-position "0.40923077")
   ("input7"
    :is-a "term-struct-input"
    :geometry-side "RIGHT"
    :geometry-position "0.7323077")
   ("output"
    :is-a "term-struct-output"
    :geometry-side "bottom"
    :geometry-position "0.5")))


(define-module
  :class "activ-lr"
  :super-classes ("activ")
  :properties
  (("abstract"
    :value "no"))
  :icon "icons/struct/activ-lr"
  :terminals
  (("input1"
    :geometry-side "left")
   ("output"
    :geometry-side "right")))


(define-module
  :class "mod_prb_e2f_v4"
  :super-classes ("cc_modules")
  :properties
  (("abstract"
    :value "no"))
  :geometry-width "905"
  :geometry-height "600"
  :parameters
  (("activ.input1.a"
    :value "2")
   ("activ0.input1.a"
    :value "1")
   ("activ1.input1.a"
    :value "2")
   ("activ1y.output.a"
    :value "1")
   ("activ26.output.a"
    :value "2")
   ("activ2y.input1.a"
    :value "2")
   ("activ2y.time"
    :value "2")
   ("activ_lr.output.a"
    :value "2")
   ("activ_lr0.output.a"
    :value "2")
   ("activ_lr0.time"
    :value "2")
   ("and_31.input2.a"
    :value "2")
   ("and_34.input2.a"
    :value "2")
   ("and_3_lr.input2.a"
    :value "2")
   ("and_3_lr0.output.a"
    :value "2")
   ("e2f3b45_res.defval"
    :value "1")
   ("e2f_res.defval"
    :value "1")
   ("hdac1.defval"
    :value "1"))
  :terminals
  (("in_arf"
    :is-eq-to "sa_g.input"
    :geometry-side "TOP"
    :geometry-position "0.9044199")
   ("in_cebpa"
    :is-eq-to "sa_g2.input"
    :geometry-side "TOP"
    :geometry-position "0.459116")
   ("in_chk12"
    :is-eq-to "sa_g0.input"
    :geometry-side "TOP"
    :geometry-position "0.14861879")
   ("in_d46"
    :is-eq-to "s2.input"
    :geometry-side "TOP"
    :geometry-position "0.24585636")
   ("in_e2"
    :is-eq-to "s3.input"
    :geometry-side "TOP"
    :geometry-position "0.36629835")
   ("in_foxo"
    :is-eq-to "activ30.input1"
    :geometry-side "RIGHT"
    :geometry-position "0.6408333")
   ("in_gsk3b"
    :is-eq-to "s4.input"
    :geometry-side "TOP"
    :geometry-position "0.6801105")
   ("in_myc"
    :is-eq-to "s6.input"
    :geometry-side "TOP"
    :geometry-position "0.80276245")
   ("in_p21free"
    :is-eq-to "s5.input"
    :geometry-side "TOP"
    :geometry-position "0.5441989")
   ("in_pp1"
    :is-eq-to "s1.input"
    :geometry-side "LEFT"
    :geometry-position "0.7475")
   ("in_pp2a_pr70"
    :is-eq-to "sa_g1.input"
    :geometry-side "LEFT"
    :geometry-position "0.55083334")
   ("out_e2f13"
    :is-eq-to "s9.output"
    :geometry-side "RIGHT"
    :geometry-position "0.34083334")
   ("out_e2f4"
    :is-eq-to "s15.output"
    :geometry-side "BOTTOM"
    :geometry-position "0.89447516")
   ("out_e2f45repress"
    :is-eq-to "s12.output"
    :geometry-side "BOTTOM"
    :geometry-position "0.6281768")
   ("out_e2fres"
    :is-eq-to "sa_c.output"
    :geometry-side "RIGHT"
    :geometry-position "0.5108333")
   ("out_hdac"
    :is-eq-to "s14.output"
    :geometry-side "BOTTOM"
    :geometry-position "0.41049725")
   ("out_prb"
    :is-eq-to "s11.output"
    :geometry-side "LEFT"
    :geometry-position "0.38416666"))
  :modules
  (("activ"
    :is-a "activ"
    :documentation "Fully activated cyclin~E:CDK2 complexes (level `3') inhibit full pRb activity after phosphorylation \\cite{Sherr:2000}.
p21 induces pRb degradation after DNA damage \\cite{Broude:2007}. This could lead to E2F1-3 activation and probably apoptosis, a process that we don't include in this model."
    :geometry-x "290"
    :geometry-y "241"
    :graphical-rotation "0")
   ("activ0"
    :is-a "activ"
    :documentation "This reaction is only used for validation purposes (hepatocyte-specific scenarios). prb2 is equal to `1' when prb $>$ `0', and `0' otherwise."
    :geometry-x "222"
    :geometry-y "381"
    :graphical-rotation "0")
   ("activ1"
    :is-a "activ"
    :documentation "Free E2F1-3 (level `2') induces its own expression \\cite{Bracken:2004}."
    :geometry-x "710"
    :geometry-y "262")
   ("activ1y"
    :is-a "activ-du"
    :documentation "PP1 dephosphorylate all pRb sites but cyclin~D/Cdk4 sites are dephosphorylated first \\cite{Berndt:1997,Rubin:2001}."
    :geometry-x "150"
    :geometry-y "410")
   ("activ26"
    :is-a "activ"
    :documentation "\\cite{Inoue:2007}"
    :geometry-x "134"
    :geometry-y "180")
   ("activ2y"
    :is-a "activ"
    :documentation "It has been shown that E2F1-3 binds the p107 promoter \\cite{Classon:2001}."
    :geometry-x "696"
    :geometry-y "339")
   ("activ30"
    :is-a "activ"
    :documentation "FoxO3a and FoxO4 upregulates p130 protein expression \\cite{Kops:2002}."
    :geometry-x "778"
    :geometry-y "408"
    :graphical-rotation "90")
   ("activ_lr"
    :is-a "activ"
    :documentation "Phosphorylation by cyclin~D:CDK4/6 complexes partially inhibits pRb activity \\cite{Sherr:2000}.
It prevents binding of HDAC to the pRb:e2F complex and removes active repression of genes like CCNE1. In addition, this first phosphorylation seems to facilitate further phosphorylation by cyclin~E:CDK2 complexes \\cite{Giacinti:2006}."
    :geometry-x "222"
    :geometry-y "243"
    :graphical-rotation "0")
   ("activ_lr0"
    :is-a "activ-lr"
    :documentation "PP2A:PR70 interacts directly with and dephosphorylates pRb \\cite{Magenta:2008}.
This dephosphorylation seems to counterbalance CDK-induced phosphorylation \\cite{Garriga:2004}."
    :geometry-x "142"
    :geometry-y "330")
   ("and_2"
    :is-a "and-2"
    :documentation "E2F4-5 is released by inhibition of p107/130 proteins after phosphorylation \\cite{Cobrinik:2005}."
    :geometry-x "758"
    :geometry-y "483"
    :graphical-rotation "270")
   ("and_3"
    :is-a "and-3"
    :documentation "A complex formed by p107/130, E2F3b4-5 is bound by HDAC1 to repress E2F genes \\cite{Giacinti:2006}."
    :geometry-x "568"
    :geometry-y "448")
   ("and_31"
    :is-a "and-3"
    :documentation "A complex formed by p107/130, E2F3b4-5 is bound by HDAC1 to repress E2F genes \\cite{Giacinti:2006}.
pRb can substitute for p107/130 in p107/130 deficient cells \\cite{Cobrinik:2005}.
We assume here that pRb must be unphosphorylated for this to happen."
    :geometry-x "410"
    :geometry-y "440")
   ("and_34"
    :is-a "and-2"
    :documentation "cyclin~D:Cdk4/6 and cyclin~E:Cdk2 complexes phosphorylate and inhibit p107/130 \\cite{Cobrinik:2005}."
    :geometry-x "642"
    :geometry-y "395")
   ("and_3_lr"
    :is-a "and-7"
    :documentation "Myc induces expression of E2F1/2 \\cite{Bernard:2006}. Furthermore, Myc seems required to allow the interaction of the E2F1 protein with the E2F gene promoters \\cite{Leung:2008}.
p21 directly binds and inhibits E2F transcription factors \\cite{Delavaine:1999}.
Garc\\'ia-Alvarez \\emph{et al.} \\cite{Garcia-Alvarez:2007} showed also that GSK3$\\beta$ binds to E2F1 and inhibits its activity. HDAC actively represses genes expressed by E2F such as CCND3 \\cite{Roy:2008}, so we included this effect here. But this active repression is not directly included on the cyclin~D3 state itself.
Arf inhibits E2F1-3 transcriptional activity by binding independently of its ability to induce E2F1-3 degradation \\cite{Zhang:2010,Rizos:2007} .
Binding of C/EBP$\\alpha$ to E2F represses its transcriptional activity \\cite{Schuster:2006}.
Here, pRb must have a value $<$2 for E2F to reach the value `1'. This simulates the partial inhibition of pRb by cyclin~D:CDK4/6 complexes and the partial activation of E2F, allowing the expression of the CCNE gene."
    :geometry-x "656"
    :geometry-y "246"
    :graphical-rotation "270")
   ("and_3_lr0"
    :is-a "and-7"
    :documentation "Myc induces expression of E2F1/2 \\cite{Bernard:2006}. Furthermore, Myc seems required to allow the interaction of the E2F1 protein with the E2F gene promoters \\cite{Leung:2008}.
p21 directly binds and inhibits E2F transcription factors \\cite{Delavaine:1999}.
Garc\\'ia-Alvarez \\emph{et al.} \\cite{Garcia-Alvarez:2007} showed also that GSK3$\\beta$ binds to E2F1 and inhibits its activity. HDAC actively represses genes expressed by E2F such as CCND3 \\cite{Roy:2008}, so we included this effect here. But this active repression is not directly included on the cyclin~D3 state itself.
Arf inhibits E2F1-3 transcriptional activity by binding independently of its ability to induce E2F1-3 degradation \\cite{Zhang:2010,Rizos:2007}.
Binding of C/EBP$\\alpha$ to E2F represses its transcriptional activity \\cite{Schuster:2006}
Here, pRb must be completely inhibited for E2F to become fully activated (value `2'). This simulates the full inhibition of pRb by cyclin~E:CDK2 complexes and the full activation of E2F, allowing the expression of S phase genes."
    :geometry-x "563"
    :geometry-y "204"
    :graphical-rotation "270")
   ("e2f1_3a"
    :is-a "transfactor"
    :documentation "Transcription factors E2F1, E2F2, E2F3a."
    :geometry-x "754"
    :geometry-y "209"
    :graphical-flip "00"
    :graphical-rotation "0")
   ("e2f3b45_res"
    :is-a "reservoir"
    :documentation "Reservoir of E2F transcription factors 3b, 4 and 5."
    :geometry-x "683"
    :geometry-y "503"
    :graphical-flip "00"
    :graphical-rotation "0")
   ("e2f4"
    :is-a "transfactor"
    :documentation "E2F transcription factors 3b, 4 and 5, p107/p130-binding."
    :geometry-x "809"
    :geometry-y "491"
    :graphical-flip "00"
    :graphical-rotation "0")
   ("e2f45repress"
    :is-a "dummy"
    :geometry-x "568"
    :geometry-y "512"
    :graphical-flip "00"
    :graphical-rotation "0")
   ("e2f_res"
    :is-a "reservoir"
    :documentation "Reservoir of transcription factors E2F1, E2F2, E2F3a."
    :geometry-x "560"
    :geometry-y "278"
    :graphical-flip "00"
    :graphical-rotation "0")
   ("hdac1"
    :is-a "other"
    :documentation "Histone deacetylase 1 (HDAC1)."
    :geometry-x "371"
    :geometry-y "503"
    :graphical-flip "00"
    :graphical-rotation "0")
   ("input_e2f"
    :is-a "source"
    :geometry-x "511"
    :geometry-y "236"
    :graphical-flip "00"
    :graphical-rotation "0")
   ("input_e2f45"
    :is-a "source"
    :geometry-x "683"
    :geometry-y "553"
    :graphical-flip "01"
    :graphical-rotation "0")
   ("input_hdac"
    :is-a "source"
    :geometry-x "286"
    :geometry-y "497"
    :graphical-flip "01"
    :graphical-rotation "90")
   ("not"
    :is-a "not"
    :geometry-x "696"
    :geometry-y "455"
    :graphical-rotation "270")
   ("not0"
    :is-a "not"
    :geometry-x "485"
    :geometry-y "133")
   ("not1"
    :is-a "not"
    :geometry-x "672"
    :geometry-y "149")
   ("not11"
    :is-a "not"
    :geometry-x "636"
    :geometry-y "185")
   ("not12"
    :is-a "not"
    :geometry-x "593"
    :geometry-y "136")
   ("not2"
    :is-a "not"
    :geometry-x "759"
    :geometry-y "148")
   ("not3"
    :is-a "not"
    :geometry-x "456"
    :geometry-y "136")
   ("not7"
    :is-a "not"
    :geometry-x "460"
    :geometry-y "277")
   ("not8"
    :is-a "not"
    :geometry-x "612"
    :geometry-y "216")
   ("noti"
    :is-a "not"
    :geometry-x "538"
    :geometry-y "164")
   ("notr"
    :is-a "not"
    :geometry-x "222"
    :geometry-y "180")
   ("not_lr4"
    :is-a "not-lr"
    :geometry-x "594"
    :geometry-y "330")
   ("not_lr5"
    :is-a "not-lr"
    :geometry-x "469"
    :geometry-y "204")
   ("not_rl8"
    :is-a "not"
    :geometry-x "414"
    :geometry-y "173")
   ("not_rl9"
    :is-a "not"
    :geometry-x "314"
    :geometry-y "180")
   ("p107_130"
    :is-a "other"
    :documentation "Retinoblastoma-like protein 1 (p107).
Retinoblastoma-like protein 2 (p130).
Members of the pocket protein family."
    :geometry-x "642"
    :geometry-y "445")
   ("prb"
    :is-a "other"
    :documentation "Retinoblastoma protein (RB or RB1 or pRb). Member of the pocket protein family."
    :geometry-x "222"
    :geometry-y "335")
   ("prb2"
    :is-a "dummy"
    :geometry-x "222"
    :geometry-y "430"
    :graphical-flip "00"
    :graphical-rotation "0")
   ("s1"
    :is-a "struct-adapter-gate"
    :geometry-x "65"
    :geometry-y "448"
    :graphical-flip "01"
    :graphical-rotation "90")
   ("s11"
    :is-a "struct-adapter-compound"
    :geometry-x "65"
    :geometry-y "230"
    :graphical-flip "01"
    :graphical-rotation "270")
   ("s12"
    :is-a "struct-adapter-compound"
    :geometry-x "568"
    :geometry-y "561"
    :graphical-flip "00"
    :graphical-rotation "0")
   ("s14"
    :is-a "struct-adapter-compound"
    :geometry-x "371"
    :geometry-y "559"
    :graphical-flip "00"
    :graphical-rotation "0")
   ("s15"
    :is-a "struct-adapter-compound"
    :geometry-x "809"
    :geometry-y "560"
    :graphical-flip "00"
    :graphical-rotation "0")
   ("s2"
    :is-a "struct-adapter-gate"
    :geometry-x "222"
    :geometry-y "73")
   ("s3"
    :is-a "struct-adapter-gate"
    :geometry-x "331"
    :geometry-y "73")
   ("s4"
    :is-a "struct-adapter-gate"
    :geometry-x "615"
    :geometry-y "73")
   ("s5"
    :is-a "struct-adapter-gate"
    :geometry-x "492"
    :geometry-y "73")
   ("s6"
    :is-a "struct-adapter-gate"
    :geometry-x "726"
    :geometry-y "73")
   ("s9"
    :is-a "struct-adapter-compound"
    :geometry-x "836"
    :geometry-y "204"
    :graphical-rotation "270")
   ("sa_c"
    :is-a "struct-adapter-compound"
    :geometry-x "831"
    :geometry-y "306"
    :graphical-flip "01"
    :graphical-rotation "90")
   ("sa_g"
    :is-a "struct-adapter-gate"
    :geometry-x "818"
    :geometry-y "73")
   ("sa_g0"
    :is-a "struct-adapter-gate"
    :geometry-x "134"
    :geometry-y "72")
   ("sa_g1"
    :is-a "struct-adapter-gate"
    :geometry-x "65"
    :geometry-y "330"
    :graphical-rotation "270")
   ("sa_g2"
    :is-a "struct-adapter-gate"
    :geometry-x "415"
    :geometry-y "73"))
  :links
  (("activ0output_prb2input"
    :terminals ("activ0.output" "prb2.input")
    :nodes (("222" "427"))
    :edges (("0" "-1" nil) ("1" "-1" nil)))
   ("activ1yinput1_s1output"
    :terminals ("activ1y.input1" "s1.output")
    :edges (("0" "1" nil)))
   ("activ_lrinput1_notroutput"
    :terminals ("activ_lr.input1" "notr.output")
    :edges (("0" "1" nil)))
   ("and_34output_p107_130input"
    :terminals ("and_34.output" "p107_130.input" "and_3.input3" "not.input"
                "activ30.output" "activ2y.output")
    :nodes (("642" "437"))
    :edges (("0" "-1" nil) ("1" "-1" nil) ("2" "-1" nil) ("3" "-1" nil)
            ("4" "-1" nil) ("5" "-1" nil)))
   ("and_3input1_hdac1input"
    :terminals ("and_3.input1" "hdac1.input" "and_31.input1" "s14.input"
                "input_hdac.output")
    :nodes (("371" "497"))
    :edges (("0" "-1" nil) ("1" "-1" nil) ("2" "-1" nil) ("3" "-1" nil)
            ("4" "-1" nil)))
   ("and_3_lr0input3_not_lr5output"
    :terminals ("and_3_lr0.input3" "not_lr5.output")
    :edges (("0" "1" nil)))
   ("and_3_lr0input4_notioutput"
    :terminals ("and_3_lr0.input4" "noti.output")
    :edges (("0" "1" nil)))
   ("and_3_lrinput4_not8output"
    :terminals ("and_3_lr.input4" "not8.output")
    :edges (("0" "1" nil)))
   ("and_3_lrinput4_s6output"
    :terminals ("s6.output" "and_3_lr0.input1" "and_3_lr.input1")
    :nodes (("726" "80"))
    :edges (("0" "-1" nil) ("1" "-1" nil) ("2" "-1" nil)))
   ("and_3_lrinput5_not11output"
    :terminals ("and_3_lr.input5" "not11.output")
    :edges (("0" "1" nil)))
   ("e2f1_3ainput_and_3_lroutput"
    :terminals ("e2f1_3a.input" "and_3_lr.output" "and_3_lr0.output"
                "activ2y.input1" "s9.input" "activ1.input1")
    :nodes (("754" "204"))
    :edges (("0" "-1" nil) ("1" "-1" nil) ("2" "-1" nil) ("3" "-1" nil)
            ("4" "-1" nil) ("5" "-1" nil)))
   ("e2f3b45_resinput_and_3input2"
    :terminals ("e2f3b45_res.input" "and_3.input2" "input_e2f45.output"
                "and_31.input3" "and_2.input1")
    :nodes (("683" "495"))
    :edges (("0" "-1" nil) ("1" "-1" nil) ("2" "-1" nil) ("3" "-1" nil)
            ("4" "-1" nil)))
   ("e2f_resinput_and_3_lr0input2"
    :terminals ("e2f_res.input" "and_3_lr0.input2" "and_3_lr.input3"
                "input_e2f.output" "sa_c.input" "activ1.output")
    :nodes (("560" "270"))
    :edges (("0" "-1" nil) ("1" "-1" nil) ("2" "-1" nil) ("3" "-1" nil)
            ("4" "-1" nil) ("5" "-1" nil)))
   ("not0input_sa_g2output"
    :terminals ("not0.input" "sa_g2.output" "not3.input")
    :nodes (("414" "81"))
    :edges (("0" "-1" nil) ("1" "-1" nil) ("2" "-1" nil)))
   ("not0output_and_3_lr0input7"
    :terminals ("not0.output" "and_3_lr0.input7")
    :edges (("0" "1" nil)))
   ("not12output_and_3_lr0input5"
    :terminals ("not12.output" "and_3_lr0.input5")
    :edges (("0" "1" nil)))
   ("not1input_sa_goutput"
    :terminals ("not1.input" "sa_g.output" "not2.input")
    :nodes (("817" "81"))
    :edges (("0" "-1" nil) ("1" "-1" nil) ("2" "-1" nil)))
   ("not1output_and_3_lr0input6"
    :terminals ("not1.output" "and_3_lr0.input6")
    :edges (("0" "1" nil)))
   ("not2output_and_3_lrinput6"
    :terminals ("not2.output" "and_3_lr.input6")
    :edges (("0" "1" nil)))
   ("not3output_and_3_lrinput7"
    :terminals ("not3.output" "and_3_lr.input7")
    :edges (("0" "1" nil)))
   ("not7output_and_34input1"
    :terminals ("not7.output" "and_34.input1")
    :edges (("0" "1" nil)))
   ("notoutput_and_2input2"
    :terminals ("not.output" "and_2.input2")
    :edges (("0" "1" nil)))
   ("not_lr4output_and_3_lrinput2"
    :terminals ("not_lr4.output" "and_3_lr.input2")
    :edges (("0" "1" nil)))
   ("not_rl8output_and_34input2"
    :terminals ("not_rl8.output" "and_34.input2")
    :edges (("0" "1" nil)))
   ("not_rl9output_activinput1"
    :terminals ("not_rl9.output" "activ.input1")
    :edges (("0" "1" nil)))
   ("prbinput_activjinput1"
    :terminals ("prb.input" "not_lr4.input" "not_lr5.input" "activ1y.output"
                "activ_lr.output" "activ26.output" "activ.output"
                "activ_lr0.output" "and_31.input2" "s11.input" "activ0.input1")
    :nodes (("222" "330"))
    :edges (("0" "-1" nil) ("1" "-1" nil) ("2" "-1" nil) ("3" "-1" nil)
            ("4" "-1" nil) ("5" "-1" nil) ("6" "-1" nil) ("7" "-1" nil)
            ("8" "-1" nil) ("9" "-1" nil) ("10" "-1" nil)))
   ("s12input_e2f45repressinput"
    :terminals ("s12.input" "e2f45repress.input" "and_3.output"
                "and_31.output")
    :nodes (("568" "509"))
    :edges (("0" "-1" nil) ("1" "-1" nil) ("2" "-1" nil) ("3" "-1" nil)))
   ("s15input_e2f4input"
    :terminals ("s15.input" "e2f4.input" "and_2.output")
    :nodes (("809" "483"))
    :edges (("0" "-1" nil) ("1" "-1" nil) ("2" "-1" nil)))
   ("s2output_notrinput"
    :terminals ("s2.output" "notr.input" "not7.input")
    :nodes (("222" "80"))
    :edges (("0" "-1" nil) ("1" "-1" nil) ("2" "-1" nil)))
   ("s3output_notsinput"
    :terminals ("s3.output" "not_rl9.input" "not_rl8.input")
    :nodes (("331" "82"))
    :edges (("0" "-1" nil) ("1" "-1" nil) ("2" "-1" nil)))
   ("s4output_not12input"
    :terminals ("s4.output" "not12.input" "not11.input")
    :nodes (("615" "81"))
    :edges (("0" "-1" nil) ("1" "-1" nil) ("2" "-1" nil)))
   ("s5output_not8input"
    :terminals ("s5.output" "not8.input" "noti.input")
    :nodes (("492" "82"))
    :edges (("0" "-1" nil) ("1" "-1" nil) ("2" "-1" nil)))
   ("sa_g0output_activ26input1"
    :terminals ("sa_g0.output" "activ26.input1")
    :edges (("0" "1" nil)))
   ("sa_g1output_activ_lr0input1"
    :terminals ("sa_g1.output" "activ_lr0.input1")
    :edges (("0" "1" nil)))))


(define-module
  :class "mod_pp2a_v2"
  :super-classes ("cc_modules")
  :properties
  (("abstract"
    :value "no"))
  :geometry-width "1200"
  :geometry-height "800"
  :parameters
  (("activ_lr.ignore_in_export"
    :value "1")
   ("pp2ac.defval"
    :value "1"))
  :terminals
  (("in_atmatr"
    :is-eq-to "s9.input"
    :geometry-side "TOP"
    :geometry-position "0.55125")
   ("in_chk12"
    :is-eq-to "sa_g0.input"
    :geometry-side "TOP"
    :geometry-position "0.81625")
   ("in_cmet"
    :is-eq-to "sa_g2.input"
    :geometry-side "TOP"
    :geometry-position "0.34041667")
   ("in_egfr"
    :is-eq-to "s10.input"
    :geometry-side "TOP"
    :geometry-position "0.41708332")
   ("in_erk"
    :is-eq-to "s1.input"
    :geometry-side "TOP"
    :geometry-position "0.66791666")
   ("in_iex1"
    :is-eq-to "sa_g1.input"
    :geometry-side "TOP"
    :geometry-position "0.7370833")
   ("in_mtor"
    :is-eq-to "s8.input"
    :geometry-side "LEFT"
    :geometry-position "0.445625")
   ("in_ros"
    :is-eq-to "s7.input"
    :geometry-side "TOP"
    :geometry-position "0.90708333")
   ("in_tgfb"
    :is-eq-to "sa_g.input"
    :geometry-side "TOP"
    :geometry-position "0.26958334")
   ("out_pp2a"
    :is-eq-to "s4.output"
    :geometry-side "BOTTOM"
    :geometry-position "0.6329167")
   ("out_pp2a_pr55"
    :is-eq-to "s3.output"
    :geometry-side "BOTTOM"
    :geometry-position "0.42708334")
   ("out_pp2a_pr61"
    :is-eq-to "s5.output"
    :geometry-side "BOTTOM"
    :geometry-position "0.7729167")
   ("out_pp2a_pr70"
    :is-eq-to "s6.output"
    :geometry-side "BOTTOM"
    :geometry-position "0.89708334"))
  :modules
  (("activ"
    :is-a "and-3"
    :documentation "TGF-$\\beta$ activates PR55 \\cite{Derynck:2003}.
ATM activation leads to the dissociation of PR55 and PP2Ac \\cite{Eichhorn:2009}."
    :geometry-x "323"
    :geometry-y "420"
    :graphical-flip "00")
   ("activ0"
    :is-a "and-2"
    :documentation "ERK activates PP2A and a decrease in MEK phosphorylation is observed \\cite{Bae:2009}. Since this study didn't discover which subunit of PP2A gets activated, we assume that all of them are activated. "
    :geometry-x "759"
    :geometry-y "444"
    :graphical-flip "10")
   ("activ1"
    :is-a "activ"
    :geometry-x "759"
    :geometry-y "551")
   ("activ15"
    :is-a "and-3"
    :documentation "Chk1/2 activates the B56$\\delta$ of PP2A after DNA damage \\cite{Perry:2007}.
"
    :geometry-x "967"
    :geometry-y "375"
    :graphical-flip "10")
   ("activ2"
    :is-a "activ"
    :geometry-x "644"
    :geometry-y "575")
   ("activ3"
    :is-a "activ"
    :geometry-x "859"
    :geometry-y "559")
   ("activ4"
    :is-a "activ"
    :geometry-x "958"
    :geometry-y "559")
   ("activ_lr"
    :is-a "activ-lr"
    :documentation "mTOR has been shown to inhibit PP2A but the change in PP2A activity after mTOR inhibition has been shown to be relatively small, so we don't include this reaction in the model \\cite{Hartley:2002}."
    :geometry-x "145"
    :geometry-y "356")
   ("and_2"
    :is-a "and-3"
    :documentation "ERK activates PP2A and a decrease in MEK phosphorylation is observed \\cite{Bae:2009}. Since this study didn't discover which subunit of PP2A gets activated, we assume that all of them are activated.
ATM activation leads to the dissociation of PR55 and PP2Ac \\cite{Eichhorn:2009}. "
    :geometry-x "597"
    :geometry-y "447"
    :graphical-flip "00")
   ("and_20"
    :is-a "and-3"
    :documentation "ERK activates PP2A and a decrease in MEK phosphorylation is observed \\cite{Bae:2009}. Hence, we confer a time scale `2' to MAPK dephosphorylation by PP2A. Since this study didn't discover which subunit of PP2A gets activated, we assume here that all of them are activated.
"
    :geometry-x "860"
    :geometry-y "404")
   ("and_21"
    :is-a "and-2"
    :documentation "ERK activates PP2A and a decrease in MEK phosphorylation is observed \\cite{Bae:2009}. Since this study didn't discover which subunit of PP2A becomes activated, we assume here that all of them are activated. "
    :geometry-x "1017"
    :geometry-y "349")
   ("and_22"
    :is-a "and-2"
    :documentation "ROS activate the PR70 subunit of PP2A \\cite{Magenta:2008}."
    :geometry-x "1076"
    :geometry-y "279")
   ("and_23"
    :is-a "and-2"
    :documentation "ERK in complex with the product of the early gene IEX-1 phosphorylates PR61 leading to its dissociation from PP2Ac \\cite{Eichhorn:2009,Rocher:2007}."
    :geometry-x "872"
    :geometry-y "136"
    :graphical-flip "10")
   ("and_3"
    :is-a "and-3"
    :documentation "EGF and PDGF were found to recruit PR55 to the membrane in order to activate Raf \\cite{Ory:2003}."
    :geometry-x "500"
    :geometry-y "440")
   ("and_30"
    :is-a "and-3"
    :documentation "EGF and PDGF were found to recruit PR55 to the membrane in order to activate Raf \\cite{Ory:2003}.
Since this seems to be a general property of growth factors, we assume that c-Met is also capable of this effect."
    :geometry-x "408"
    :geometry-y "432")
   ("inhib_pr61"
    :is-a "dummy"
    :geometry-x "872"
    :geometry-y "230"
    :graphical-flip "00"
    :graphical-rotation "0")
   ("not"
    :is-a "not"
    :geometry-x "459"
    :geometry-y "293")
   ("not0"
    :is-a "not"
    :geometry-x "623"
    :geometry-y "295")
   ("not1"
    :is-a "not"
    :geometry-x "914"
    :geometry-y "307")
   ("not2"
    :is-a "not"
    :geometry-x "872"
    :geometry-y "319")
   ("not3"
    :is-a "not"
    :geometry-x "556"
    :geometry-y "333")
   ("not4"
    :is-a "not"
    :geometry-x "99"
    :geometry-y "356"
    :graphical-rotation "270")
   ("not5"
    :is-a "not"
    :geometry-x "521"
    :geometry-y "272")
   ("pp2a"
    :is-a "phosphatase"
    :documentation "Protein phosphatase 2 (PP2), also known as PP2A."
    :geometry-x "759"
    :geometry-y "636"
    :graphical-flip "00"
    :graphical-rotation "0")
   ("pp2ac"
    :is-a "reservoir"
    :documentation "PP2A consists of a dimeric core enzyme composed of the structural A and catalytic C subunits, and a regulatory B subunit.
\\texttt{pp2ac} refers here to the complex formed by the catalytic C subunit together with the structural A subunit."
    :geometry-x "209"
    :geometry-y "364"
    :graphical-flip "00"
    :graphical-rotation "0")
   ("pp2a_pr48"
    :is-a "phosphatase"
    :documentation "PP2A activated by the regulatory subunit PR48 (also known as B'')."
    :geometry-x "759"
    :geometry-y "502"
    :graphical-flip "00"
    :graphical-rotation "0")
   ("pp2a_pr55"
    :is-a "phosphatase"
    :documentation "PP2A activated by the regulatory subunit PR55 (also known as B55 or B)."
    :geometry-x "511"
    :geometry-y "502"
    :graphical-flip "00"
    :graphical-rotation "0")
   ("pp2a_pr61"
    :is-a "phosphatase"
    :documentation "PP2A activated by the regulatory subunit PR61 (also known as B56 or B')."
    :geometry-x "927"
    :geometry-y "502"
    :graphical-flip "00"
    :graphical-rotation "0")
   ("pp2a_pr70"
    :is-a "phosphatase"
    :documentation "PP2A activated by the regulatory subunit PR70."
    :geometry-x "1076"
    :geometry-y "502"
    :graphical-flip "00"
    :graphical-rotation "0")
   ("s1"
    :is-a "struct-adapter-gate"
    :geometry-x "801"
    :geometry-y "73"
    :graphical-flip "00"
    :graphical-rotation "0")
   ("s10"
    :is-a "struct-adapter-gate"
    :geometry-x "500"
    :geometry-y "73"
    :graphical-flip "00"
    :graphical-rotation "0")
   ("s3"
    :is-a "struct-adapter-compound"
    :geometry-x "512"
    :geometry-y "713"
    :graphical-flip "00"
    :graphical-rotation "0")
   ("s4"
    :is-a "struct-adapter-compound"
    :geometry-x "759"
    :geometry-y "713"
    :graphical-flip "00"
    :graphical-rotation "0")
   ("s5"
    :is-a "struct-adapter-compound"
    :geometry-x "927"
    :geometry-y "713"
    :graphical-flip "00"
    :graphical-rotation "0")
   ("s6"
    :is-a "struct-adapter-compound"
    :geometry-x "1076"
    :geometry-y "713"
    :graphical-flip "00"
    :graphical-rotation "0")
   ("s7"
    :is-a "struct-adapter-gate"
    :geometry-x "1088"
    :geometry-y "73"
    :graphical-flip "00"
    :graphical-rotation "0")
   ("s8"
    :is-a "struct-adapter-gate"
    :geometry-x "58"
    :geometry-y "356"
    :graphical-flip "10"
    :graphical-rotation "270")
   ("s9"
    :is-a "struct-adapter-gate"
    :geometry-x "661"
    :geometry-y "73"
    :graphical-flip "00"
    :graphical-rotation "0")
   ("sa_g"
    :is-a "struct-adapter-gate"
    :geometry-x "323"
    :geometry-y "73")
   ("sa_g0"
    :is-a "struct-adapter-gate"
    :geometry-x "979"
    :geometry-y "73")
   ("sa_g1"
    :is-a "struct-adapter-gate"
    :geometry-x "884"
    :geometry-y "73")
   ("sa_g2"
    :is-a "struct-adapter-gate"
    :geometry-x "408"
    :geometry-y "74"))
  :links
  (("activ15input1_sa_g0output"
    :terminals ("activ15.input1" "sa_g0.output")
    :edges (("0" "1" nil)))
   ("activ15input2_not1output"
    :terminals ("activ15.input2" "not1.output")
    :edges (("0" "1" nil)))
   ("activ1input1_pp2a_pr48input"
    :terminals ("activ1.input1" "pp2a_pr48.input" "activ0.output")
    :nodes (("759" "495"))
    :edges (("0" "-1" nil) ("1" "-1" nil) ("2" "-1" nil)))
   ("activ1output_pp2ainput"
    :terminals ("activ1.output" "pp2a.input" "activ2.output" "activ3.output"
                "activ4.output" "s4.input")
    :nodes (("759" "628"))
    :edges (("0" "-1" nil) ("1" "-1" nil) ("2" "-1" nil) ("3" "-1" nil)
            ("4" "-1" nil) ("5" "-1" nil)))
   ("activ2input1_pp2a_pr55input"
    :terminals ("activ2.input1" "pp2a_pr55.input" "activ.output"
                "and_2.output" "s3.input" "and_3.output" "and_30.output")
    :nodes (("512" "494"))
    :edges (("0" "-1" nil) ("1" "-1" nil) ("2" "-1" nil) ("3" "-1" nil)
            ("4" "-1" nil) ("5" "-1" nil) ("6" "-1" nil)))
   ("activ3input1_pp2a_pr61input"
    :terminals ("activ3.input1" "pp2a_pr61.input" "activ15.output"
                "and_20.output" "s5.input")
    :nodes (("927" "496"))
    :edges (("0" "-1" nil) ("1" "-1" nil) ("2" "-1" nil) ("3" "-1" nil)
            ("4" "-1" nil)))
   ("activ4input1_pp2a_pr70input"
    :terminals ("activ4.input1" "pp2a_pr70.input" "and_21.output" "s6.input"
                "and_22.output")
    :nodes (("1076" "495"))
    :edges (("0" "-1" nil) ("1" "-1" nil) ("2" "-1" nil) ("3" "-1" nil)
            ("4" "-1" nil)))
   ("activinput2_sa_goutput"
    :terminals ("activ.input2" "sa_g.output")
    :edges (("0" "1" nil)))
   ("activ_lroutput_pp2acinput"
    :terminals ("activ_lr.output" "pp2ac.input" "activ0.input2"
                "and_21.input1" "and_2.input1" "and_20.input1" "and_22.input1"
                "and_3.input1" "activ15.input3" "activ.input1" "and_30.input1")
    :nodes (("209" "356"))
    :edges (("0" "-1" nil) ("1" "-1" nil) ("2" "-1" nil) ("3" "-1" nil)
            ("4" "-1" nil) ("5" "-1" nil) ("6" "-1" nil) ("7" "-1" nil)
            ("8" "-1" nil) ("9" "-1" nil) ("10" "-1" nil)))
   ("and_20input3_not2output"
    :terminals ("and_20.input3" "not2.output")
    :edges (("0" "1" nil)))
   ("and_30input2_sa_g2output"
    :terminals ("and_30.input2" "sa_g2.output")
    :edges (("0" "1" nil)))
   ("and_3input2_s10output"
    :terminals ("and_3.input2" "s10.output")
    :edges (("0" "1" nil)))
   ("inhib_pr61input_and_23output"
    :terminals ("inhib_pr61.input" "and_23.output" "not1.input" "not2.input")
    :nodes (("872" "227"))
    :edges (("0" "-1" nil) ("1" "-1" nil) ("2" "-1" nil) ("3" "-1" nil)))
   ("not0output_and_2input2"
    :terminals ("not0.output" "and_2.input2")
    :edges (("0" "1" nil)))
   ("not3output_and_3input3"
    :terminals ("not3.output" "and_3.input3")
    :edges (("0" "1" nil)))
   ("not4input_s8output"
    :terminals ("not4.input" "s8.output")
    :edges (("0" "1" nil)))
   ("not4output_activ_lrinput1"
    :terminals ("not4.output" "activ_lr.input1")
    :edges (("0" "1" nil)))
   ("not5output_and_30input3"
    :terminals ("not5.output" "and_30.input3")
    :edges (("0" "1" nil)))
   ("notinput_s9output"
    :terminals ("not.input" "s9.output" "not0.input" "not3.input" "not5.input")
    :nodes (("660" "80"))
    :edges (("0" "-1" nil) ("1" "-1" nil) ("2" "-1" nil) ("3" "-1" nil)
            ("4" "-1" nil)))
   ("notoutput_activinput3"
    :terminals ("not.output" "activ.input3")
    :edges (("0" "1" nil)))
   ("s1output_activ0input1"
    :terminals ("s1.output" "activ0.input1" "and_21.input2" "and_2.input3"
                "and_20.input2" "and_23.input2")
    :nodes (("801" "82"))
    :edges (("0" "-1" nil) ("1" "-1" nil) ("2" "-1" nil) ("3" "-1" nil)
            ("4" "-1" nil) ("5" "-1" nil)))
   ("s7output_and_22input2"
    :terminals ("s7.output" "and_22.input2")
    :edges (("0" "1" nil)))
   ("sa_g1output_and_23input1"
    :terminals ("sa_g1.output" "and_23.input1")
    :edges (("0" "1" nil)))))


(define-module
  :class "mod_pp1"
  :super-classes ("cc_modules")
  :properties
  (("abstract"
    :value "no"))
  :geometry-width "349"
  :geometry-height "226"
  :parameters
  (("activ21.input1.a"
    :value "2"))
  :terminals
  (("in_atmatr"
    :is-eq-to "s1.input"
    :geometry-side "BOTTOM"
    :geometry-position "0.3653295")
   ("in_e2"
    :is-eq-to "s3.input"
    :geometry-side "RIGHT"
    :geometry-position "0.22787611")
   ("out_pp1"
    :is-eq-to "s8.output"
    :geometry-side "LEFT"
    :geometry-position "0.22787611"))
  :modules
  (("activ21"
    :is-a "activ"
    :documentation "\\cite{Liu:1999}"
    :geometry-x "196"
    :geometry-y "51"
    :graphical-rotation "90")
   ("activ2v"
    :is-a "activ"
    :documentation "\\cite{Guo:2002,Tang:2008}"
    :geometry-x "127"
    :geometry-y "119"
    :graphical-flip "01")
   ("nots"
    :is-a "not"
    :geometry-x "252"
    :geometry-y "51"
    :graphical-rotation "90")
   ("pp1a"
    :is-a "phosphatase"
    :documentation "Phosphoprotein phosphatase 1$\\alpha$ (PP1a)."
    :geometry-x "127"
    :geometry-y "59"
    :graphical-flip "00"
    :graphical-rotation "0")
   ("s1"
    :is-a "struct-adapter-gate"
    :geometry-x "127"
    :geometry-y "169"
    :graphical-flip "01")
   ("s3"
    :is-a "struct-adapter-gate"
    :geometry-x "308"
    :geometry-y "51"
    :graphical-rotation "90")
   ("s8"
    :is-a "struct-adapter-compound"
    :geometry-x "66"
    :geometry-y "51"
    :graphical-rotation "90"))
  :links
  (("activ21output_pp1ainput"
    :terminals ("activ21.output" "pp1a.input" "activ2v.output" "s8.input")
    :nodes (("127" "51"))
    :edges (("0" "-1" nil) ("1" "-1" nil) ("2" "-1" nil) ("3" "-1" nil)))
   ("notsoutput_activ21input1"
    :terminals ("nots.output" "activ21.input1")
    :edges (("0" "1" nil)))
   ("s1output_activ2vinput1"
    :terminals ("s1.output" "activ2v.input1")
    :edges (("0" "1" nil)))
   ("s3output_notsinput"
    :terminals ("s3.output" "nots.input")
    :edges (("0" "1" nil)))))


(define-module
  :class "mod_p53_v3"
  :super-classes ("cc_modules")
  :properties
  (("abstract"
    :value "no"))
  :geometry-width "1132"
  :geometry-height "517"
  :parameters
  (("activ1.output.a"
    :value "2")
   ("activ1.time"
    :value "1")
   ("activ2.ignore_in_export"
    :value "1")
   ("activ3.input1.a"
    :value "2")
   ("activ9.output.a"
    :value "2")
   ("activc.time"
    :value "2")
   ("activ_du.ignore_in_export"
    :value "1")
   ("activ_rl.input1.a"
    :value "2")
   ("activ_rl.time"
    :value "2")
   ("activ_rle.output.a"
    :value "2")
   ("and_21.time"
    :value "1"))
  :terminals
  (("in_abl"
    :is-eq-to "sa_g6.input"
    :geometry-side "TOP"
    :geometry-position "0.46598938")
   ("in_akt"
    :is-eq-to "s2.input"
    :geometry-side "BOTTOM"
    :geometry-position "0.27959362")
   ("in_atmatr"
    :is-eq-to "sa_g7.input"
    :geometry-side "TOP"
    :geometry-position "0.5357774")
   ("in_cdc6"
    :is-eq-to "sa_g5.input"
    :geometry-side "TOP"
    :geometry-position "0.35644877")
   ("in_cebprep"
    :is-eq-to "sa_g12.input"
    :geometry-side "TOP"
    :geometry-position "0.41298586")
   ("in_chk12"
    :is-eq-to "sa_g10.input"
    :geometry-side "TOP"
    :geometry-position "0.88118374")
   ("in_cjun"
    :is-eq-to "sa_g1.input"
    :geometry-side "TOP"
    :geometry-position "0.0905477")
   ("in_d46"
    :is-eq-to "sa_g0.input"
    :geometry-side "TOP"
    :geometry-position "0.14620142")
   ("in_e2f13"
    :is-eq-to "sa_g.input"
    :geometry-side "TOP"
    :geometry-position "0.20450531")
   ("in_e2f45repress"
    :is-eq-to "sa_g4.input"
    :geometry-side "TOP"
    :geometry-position "0.2831272")
   ("in_erk"
    :is-eq-to "sa_g13.input"
    :geometry-side "RIGHT"
    :geometry-position "0.4729207")
   ("in_jnk"
    :is-eq-to "sa_g11.input"
    :geometry-side "TOP"
    :geometry-position "0.9545053")
   ("in_junb"
    :is-eq-to "sa_g2.input"
    :geometry-side "TOP"
    :geometry-position "0.03666078")
   ("in_myc"
    :is-eq-to "sa_g3.input"
    :geometry-side "LEFT"
    :geometry-position "0.53288203")
   ("in_p38"
    :is-eq-to "sa_g9.input"
    :geometry-side "TOP"
    :geometry-position "0.7310071")
   ("in_pp2a_pr55"
    :is-eq-to "s5.input"
    :geometry-side "RIGHT"
    :geometry-position "0.62765956")
   ("in_pp2a_pr61"
    :is-eq-to "s6.input"
    :geometry-side "RIGHT"
    :geometry-position "0.78239846")
   ("in_stat3"
    :is-eq-to "sa_g8.input"
    :geometry-side "TOP"
    :geometry-position "0.8078622")
   ("out_arf"
    :is-eq-to "sa_c0.output"
    :geometry-side "LEFT"
    :geometry-position "0.68955517")
   ("out_mdm2"
    :is-eq-to "sa_c1.output"
    :geometry-side "BOTTOM"
    :geometry-position "0.4783569")
   ("out_p53"
    :is-eq-to "s1.output"
    :geometry-side "BOTTOM"
    :geometry-position "0.7857774")
   ("out_wip1"
    :is-eq-to "sa_c.output"
    :geometry-side "TOP"
    :geometry-position "0.63383394"))
  :modules
  (("activ"
    :is-a "and-2"
    :documentation "JNK can phosphorylate S15, T81 and S34 \\cite{Wu:2004}. Wip1 dephosphorylates S15, which leads to a decrease in p53 levels \\cite{Lu_2:2008}."
    :geometry-x "1000"
    :geometry-y "178"
    :graphical-flip "10")
   ("activ0"
    :is-a "activ"
    :documentation "\\cite{Inoue_2:2007}"
    :geometry-x "140"
    :geometry-y "223")
   ("activ1"
    :is-a "and-2"
    :documentation "MDM2 ubiquitinates p53 and targets it for degradation \\cite{Mayo:2002}.
Since MDM2 first requires the activation of p53, we gives a time scale of `2' to this reaction.
c-jun represses p53 expression. We assume here that c-jun prevents the full activation of p53 (level `2') since it blocks p53 induced cell cycle arrest but keeps p53 in a basal activity level \\cite{Stepniak:2006}."
    :geometry-x "751"
    :geometry-y "406"
    :graphical-rotation "270")
   ("activ2"
    :is-a "activ"
    :documentation "PP2A prevents phosphorylation on T55 by TAF1 occurring during normal growth conditions. This events increases p53 stabilization \\cite{Li:2007,Eichhorn:2009}.
But T55 is absent in murine cells. So this reaction is not exported."
    :geometry-x "996"
    :geometry-y "404"
    :graphical-flip "01"
    :graphical-rotation "270")
   ("activ22"
    :is-a "and-2"
    :documentation "p38 phosphorylates p53 on S15, S33, S46\\cite{Wu:2004,Harris:2005,Lu_2:2008} but it is dephosphorylated by Wip1\\cite{Lu_2:2008}."
    :geometry-x "815"
    :geometry-y "106"
    :graphical-flip "10")
   ("activ3"
    :is-a "activ"
    :documentation "\\cite{Harris:2005,Inoue_2:2007}"
    :geometry-x "230"
    :geometry-y "186"
    :graphical-rotation "0")
   ("activ4"
    :is-a "activ"
    :documentation "Myc induces ARF transcription \\cite{Cleveland:2004}."
    :geometry-x "99"
    :geometry-y "275"
    :graphical-flip "01"
    :graphical-rotation "90")
   ("activ5"
    :is-a "activ"
    :documentation "\\cite{Aslanian:2004}"
    :geometry-x "320"
    :geometry-y "110"
    :graphical-flip "00")
   ("activ6"
    :is-a "activ"
    :documentation "\\cite{Sherr:2006}"
    :geometry-x "651"
    :geometry-y "275"
    :graphical-rotation "90")
   ("activ7"
    :is-a "activ"
    :documentation "\\cite{Lu:2008}"
    :geometry-x "354"
    :geometry-y "316"
    :graphical-rotation "270")
   ("activ8"
    :is-a "activ"
    :documentation "\\cite{Kim:2006}"
    :geometry-x "403"
    :geometry-y "110")
   ("activ9"
    :is-a "and-4"
    :documentation "ATM/ATR phosphorylates p53 on S15, which inhibits the interaction of p53 with Mdm2 and results in p53 stabilization \\cite{Niida:2006,Kruse:2009}. This site is dephosphorylated by Wip1 \\cite{Lu_2:2008}.
Repression by STAT3 partially inhibits p53 activation \\cite{Niu:2005,Barre:2007} but not completely as shown in \\cite{Niu:2005}. Hence, we assume that p53 activity is only reduced to a level of `2'.
c-jun represses p53 expression. We assume here that c-jun prevents the full activation of p53 (level `2') since it blocks p53 induced cell cycle arrest but keeps p53 in a basal activity level \\cite{Stepniak:2006}."
    :geometry-x "816"
    :geometry-y "207"
    :graphical-flip "10"
    :graphical-rotation "0")
   ("activa"
    :is-a "activ"
    :documentation "A complex formed by pRb, E2F1-3 and either C/EBP-$\\alpha$ or -$\\beta$ represses E2F target genes \\cite{Johnson:2005,Nerlov:2007}."
    :geometry-x "467"
    :geometry-y "108")
   ("activb"
    :is-a "and-2"
    :documentation "ERK1/2 phosphorylates p53 on S15 leading to its activation. In murine cells, it phosphorylates also T73 and T83 \\cite{Wu:2004}.
Wip1 dephosphorylates S15, which leads to a decrease in p53 levels \\cite{Lu_2:2008}."
    :geometry-x "995"
    :geometry-y "255"
    :graphical-flip "10"
    :graphical-rotation "0")
   ("activc"
    :is-a "activ"
    :documentation "p53 induces expression of MDM2 \\cite{Mayo:2002}."
    :geometry-x "729"
    :geometry-y "365"
    :graphical-rotation "90")
   ("activd"
    :is-a "activ"
    :documentation "Inhibition of MDM2 assures presence of p53 in the cytoplasm and hence a fast response to cellular damage \\cite{Mayo:2002}."
    :geometry-x "538"
    :geometry-y "366")
   ("activ_du"
    :is-a "activ"
    :documentation "PP2A prevents phosphorylation on T55 by TAF1 occurring during normal growth conditions. This events increases p53 stabilization \\cite{Li:2007,Eichhorn:2009}.
But T55 is absent in murine cells. So this reaction is not exported."
    :geometry-x "996"
    :geometry-y "324"
    :graphical-flip "01"
    :graphical-rotation "270")
   ("activ_rl"
    :is-a "activ"
    :documentation "Since this is observed after stress, we suppose p53 requires an activity of `2' corresponding to its activation after stress in our model \\cite{Wu:2004,Harris:2005}.
A time scale `2' is used since Wip is only activated by p53, so its negative effect is only possible after prior activation by p53. This prevents Wip1 from inhibiting p53 activators."
    :geometry-x "729"
    :geometry-y "247"
    :graphical-flip "00"
    :graphical-rotation "180")
   ("activ_rld"
    :is-a "and-3"
    :documentation "Inhibition of MDM2 (phosphorylation on S395) by ATM after DNA damage requires c-abl \\cite{Wu:2004,Levav-Cohen:2005}.
Wip1 can dephosphorylates S395 \\cite{Lu:2007}."
    :geometry-x "538"
    :geometry-y "131")
   ("activ_rle"
    :is-a "and-3"
    :documentation "Chk1/2 phosphorylates p53 on S20 and stabilizes it \\cite{Niida:2006}.
Repression by STAT3 partially inhibits p53 activation \\cite{Niu:2005,Barre:2007} but not completely as shown in \\cite{Niu:2005}. Hence, we assume that this effect can only reduce p53 activity to a level of `2'.
c-jun represses p53 expression. We assume here that c-jun prevents the full activation of p53 (level `2') since it blocks p53 induced cell cycle arrest but keeps p53 in a basal activity level \\cite{Stepniak:2006}."
    :geometry-x "961"
    :geometry-y "146"
    :graphical-flip "10")
   ("and_20"
    :is-a "and-3"
    :documentation "Wip1 suppresses Arf levels \\cite{Lu_2:2008}."
    :geometry-x "181"
    :geometry-y "306"
    :graphical-flip "00")
   ("and_21"
    :is-a "activ"
    :documentation "Akt phosphorylation on S166 and S188 allows for its nuclear import and stabilization \\cite{Mayo:2002,Feng:2004}.
MDM2 has also been shown to be phosphorylated by cyclin~A:CDK2 on T216, which attenuates its activity \\cite{Zhang_2:2001}. This site is also dephosphorylated by PP2:PR61. Since cyclin~A:CDK2 is not part of the model, this interaction will not be included."
    :geometry-x "434"
    :geometry-y "418"
    :graphical-flip "00"
    :graphical-rotation "270")
   ("and_4"
    :is-a "and-4"
    :documentation "E2F1-3 has been shown to repress dmp1 expression. Furthermore, induction by Ras depends on c-Jun and JunB, and its transcriptional activity on the Arf promoter is dependent on cyclin D:CDK46 \\cite{Inoue_2:2007} ."
    :geometry-x "140"
    :geometry-y "116")
   ("arf"
    :is-a "gtpase"
    :documentation "p14$^{ARF}$ is an alternate reading frame (ARF) product of the CDKN2A (p16) locus."
    :geometry-x "181"
    :geometry-y "364"
    :graphical-flip "00"
    :graphical-rotation "0")
   ("dmp1"
    :is-a "transfactor"
    :documentation "Dentin matrix acidic phosphoprotein 1."
    :geometry-x "140"
    :geometry-y "176"
    :graphical-flip "00"
    :graphical-rotation "0")
   ("inh_mdm2"
    :is-a "dummy"
    :geometry-x "538"
    :geometry-y "272"
    :graphical-flip "00"
    :graphical-rotation "0")
   ("mdm2"
    :is-a "ubiquitin-ligase"
    :documentation "Murine double minute (mdm2)."
    :geometry-x "538"
    :geometry-y "424"
    :graphical-flip "00"
    :graphical-rotation "0")
   ("not"
    :is-a "not"
    :geometry-x "885"
    :geometry-y "244"
    :graphical-rotation "270")
   ("not0"
    :is-a "not"
    :geometry-x "672"
    :geometry-y "418"
    :graphical-rotation "270")
   ("not1"
    :is-a "not"
    :geometry-x "325"
    :geometry-y "270"
    :graphical-rotation "90")
   ("not2"
    :is-a "not"
    :geometry-x "271"
    :geometry-y "248")
   ("not3"
    :is-a "not"
    :geometry-x "538"
    :geometry-y "313")
   ("not4"
    :is-a "not"
    :geometry-x "719"
    :geometry-y "196"
    :graphical-flip "01"
    :graphical-rotation "90")
   ("not5"
    :is-a "not"
    :geometry-x "744"
    :geometry-y "133"
    :graphical-flip "01"
    :graphical-rotation "90")
   ("not6"
    :is-a "not"
    :geometry-x "886"
    :geometry-y "174"
    :graphical-rotation "270")
   ("not7"
    :is-a "not"
    :geometry-x "886"
    :geometry-y "107"
    :graphical-rotation "0")
   ("not8"
    :is-a "not"
    :geometry-x "942"
    :geometry-y "97"
    :graphical-rotation "0")
   ("not9"
    :is-a "not"
    :geometry-x "615"
    :geometry-y "325"
    :graphical-rotation "270")
   ("nota"
    :is-a "not"
    :geometry-x "499"
    :geometry-y "147"
    :graphical-rotation "270")
   ("notb"
    :is-a "not"
    :geometry-x "648"
    :geometry-y "102"
    :graphical-rotation "270")
   ("not_rl"
    :is-a "not-rl"
    :geometry-x "179"
    :geometry-y "96"
    :graphical-flip "10"
    :graphical-rotation "90")
   ("not_rl0"
    :is-a "not"
    :geometry-x "589"
    :geometry-y "143"
    :graphical-flip "01")
   ("p53"
    :is-a "transfactor"
    :documentation "Protein 53 (or tumor protein 53 or simply p53).
We could confer an activity of `2' to p53 after stress (leading to G$_1$ arrest \\cite{Wu:2004}) so that p53 can adopt an activity of `1' after growth factor stimulation leading to proliferation as observed in \\cite{Wieroed:2007}."
    :geometry-x "889"
    :geometry-y "370")
   ("repress_arf"
    :is-a "dummy"
    :geometry-x "403"
    :geometry-y "187"
    :graphical-flip "00"
    :graphical-rotation "0")
   ("s1"
    :is-a "struct-adapter-compound"
    :geometry-x "889"
    :geometry-y "476")
   ("s2"
    :is-a "struct-adapter-gate"
    :geometry-x "316"
    :geometry-y "476"
    :graphical-rotation "180")
   ("s5"
    :is-a "struct-adapter-gate"
    :geometry-x "1072"
    :geometry-y "324"
    :graphical-flip "01"
    :graphical-rotation "270")
   ("s6"
    :is-a "struct-adapter-gate"
    :geometry-x "1072"
    :geometry-y "404"
    :graphical-flip "01"
    :graphical-rotation "270")
   ("sa_c"
    :is-a "struct-adapter-compound"
    :geometry-x "717"
    :geometry-y "52"
    :graphical-flip "01")
   ("sa_c0"
    :is-a "struct-adapter-compound"
    :geometry-x "53"
    :geometry-y "356"
    :graphical-rotation "90")
   ("sa_c1"
    :is-a "struct-adapter-compound"
    :geometry-x "538"
    :geometry-y "475")
   ("sa_g"
    :is-a "struct-adapter-gate"
    :geometry-x "231"
    :geometry-y "52"
    :graphical-flip "00")
   ("sa_g0"
    :is-a "struct-adapter-gate"
    :geometry-x "165"
    :geometry-y "52")
   ("sa_g1"
    :is-a "struct-adapter-gate"
    :geometry-x "102"
    :geometry-y "52")
   ("sa_g10"
    :is-a "struct-adapter-gate"
    :geometry-x "997"
    :geometry-y "54")
   ("sa_g11"
    :is-a "struct-adapter-gate"
    :geometry-x "1080"
    :geometry-y "52")
   ("sa_g12"
    :is-a "struct-adapter-gate"
    :geometry-x "467"
    :geometry-y "53")
   ("sa_g13"
    :is-a "struct-adapter-gate"
    :geometry-x "1072"
    :geometry-y "244"
    :graphical-rotation "90")
   ("sa_g2"
    :is-a "struct-adapter-gate"
    :geometry-x "41"
    :geometry-y "52")
   ("sa_g3"
    :is-a "struct-adapter-gate"
    :geometry-x "52"
    :geometry-y "275"
    :graphical-rotation "270")
   ("sa_g4"
    :is-a "struct-adapter-gate"
    :geometry-x "320"
    :geometry-y "52"
    :graphical-flip "01"
    :graphical-rotation "180")
   ("sa_g5"
    :is-a "struct-adapter-gate"
    :geometry-x "403"
    :geometry-y "52")
   ("sa_g6"
    :is-a "struct-adapter-gate"
    :geometry-x "527"
    :geometry-y "52")
   ("sa_g7"
    :is-a "struct-adapter-gate"
    :geometry-x "606"
    :geometry-y "52")
   ("sa_g8"
    :is-a "struct-adapter-gate"
    :geometry-x "914"
    :geometry-y "52"
    :graphical-rotation "0")
   ("sa_g9"
    :is-a "struct-adapter-gate"
    :geometry-x "827"
    :geometry-y "54")
   ("trans_arf"
    :is-a "dummy"
    :geometry-x "140"
    :geometry-y "278"
    :graphical-flip "00"
    :graphical-rotation "0")
   ("wip1"
    :is-a "phosphatase"
    :documentation "Wip1 phosphatase."
    :geometry-x "645"
    :geometry-y "204"
    :graphical-flip "00"
    :graphical-rotation "0"))
  :links
  (("activ1input1_not0output"
    :terminals ("activ1.input1" "not0.output")
    :edges (("0" "1" nil)))
   ("activ2input1_s6output"
    :terminals ("activ2.input1" "s6.output")
    :edges (("0" "1" nil)))
   ("activ4input1_sa_g3output"
    :terminals ("activ4.input1" "sa_g3.output")
    :edges (("0" "1" nil)))
   ("activ5input1_sa_g4output"
    :terminals ("activ5.input1" "sa_g4.output")
    :edges (("0" "1" nil)))
   ("activ7output_inh_mdm2input"
    :terminals ("activ7.output" "inh_mdm2.input" "activ_rld.output"
                "not3.input")
    :nodes (("538" "269"))
    :edges (("0" "-1" nil) ("1" "-1" nil) ("2" "-1" nil) ("3" "-1" nil)))
   ("activ8input1_sa_g5output"
    :terminals ("activ8.input1" "sa_g5.output")
    :edges (("0" "1" nil)))
   ("activ9input1_not7output"
    :terminals ("activ9.input1" "not7.output")
    :edges (("0" "1" nil)))
   ("activainput1_sa_g12output"
    :terminals ("activa.input1" "sa_g12.output")
    :edges (("0" "1" nil)))
   ("activdinput1_not3output"
    :terminals ("activd.input1" "not3.output")
    :edges (("0" "1" nil)))
   ("activ_rldinput2_sa_g7output"
    :terminals ("activ_rld.input2" "sa_g7.output" "activ9.input2")
    :nodes (("606" "60"))
    :edges (("0" "-1" nil) ("1" "-1" nil) ("2" "-1" nil)))
   ("activ_rloutput_wip1input0"
    :terminals ("activ_rl.output" "wip1.input" "sa_c.input" "not_rl0.input"
                "not1.input" "not4.input" "not5.input" "not.input"
                "not6.input")
    :nodes (("645" "196"))
    :edges (("0" "-1" nil) ("1" "-1" nil) ("2" "-1" nil) ("3" "-1" nil)
            ("4" "-1" nil) ("5" "-1" nil) ("6" "-1" nil) ("7" "-1" nil)
            ("8" "-1" nil)))
   ("and_20input1_trans_arfinput"
    :terminals ("and_20.input1" "trans_arf.input" "activ0.output"
                "activ3.output" "activ4.output")
    :nodes (("140" "275"))
    :edges (("0" "-1" nil) ("1" "-1" nil) ("2" "-1" nil) ("3" "-1" nil)
            ("4" "-1" nil)))
   ("and_20output_arfinput"
    :terminals ("and_20.output" "arf.input" "activ7.input1" "sa_c0.input")
    :nodes (("181" "356"))
    :edges (("0" "-1" nil) ("1" "-1" nil) ("2" "-1" nil) ("3" "-1" nil)))
   ("and_21input1_s2output"
    :terminals ("and_21.input1" "s2.output")
    :edges (("0" "1" nil)))
   ("and_21output_mdm2input"
    :terminals ("and_21.output" "mdm2.input" "not0.input" "sa_c1.input"
                "activc.output" "activd.output")
    :nodes (("538" "418"))
    :edges (("0" "-1" nil) ("1" "-1" nil) ("2" "-1" nil) ("3" "-1" nil)
            ("4" "-1" nil) ("5" "-1" nil)))
   ("and_4output_dmp1input"
    :terminals ("and_4.output" "dmp1.input" "activ0.input1")
    :nodes (("140" "168"))
    :edges (("0" "-1" nil) ("1" "-1" nil) ("2" "-1" nil)))
   ("not1output_and_20input3"
    :terminals ("not1.output" "and_20.input3")
    :edges (("0" "1" nil)))
   ("not2input_repress_arfinput"
    :terminals ("not2.input" "repress_arf.input" "activ5.output"
                "activ6.output" "activ8.output" "activa.output")
    :nodes (("403" "182"))
    :edges (("0" "-1" nil) ("1" "-1" nil) ("2" "-1" nil) ("3" "-1" nil)
            ("4" "-1" nil) ("5" "-1" nil)))
   ("not2output_and_20input2"
    :terminals ("not2.output" "and_20.input2")
    :edges (("0" "1" nil)))
   ("not4output_activ9input3"
    :terminals ("not4.output" "activ9.input3")
    :edges (("0" "1" nil)))
   ("not5output_activ22input2"
    :terminals ("not5.output" "activ22.input2")
    :edges (("0" "1" nil)))
   ("not6input_sa_g8output"
    :terminals ("sa_g8.output" "not7.input" "not8.input")
    :nodes (("914" "59"))
    :edges (("0" "-1" nil) ("1" "-1" nil) ("2" "-1" nil)))
   ("not6output_activinput2"
    :terminals ("not6.output" "activ.input2")
    :edges (("0" "1" nil)))
   ("not8output_activ_rleinput2"
    :terminals ("not8.output" "activ_rle.input2")
    :edges (("0" "1" nil)))
   ("not9output_activ1input2"
    :terminals ("not9.output" "activ1.input2")
    :edges (("0" "1" nil)))
   ("notaoutput_activ9input4"
    :terminals ("nota.output" "activ9.input4")
    :edges (("0" "1" nil)))
   ("notboutput_activ_rleinput3"
    :terminals ("notb.output" "activ_rle.input3")
    :edges (("0" "1" nil)))
   ("notoutput_activbinput2"
    :terminals ("not.output" "activb.input2")
    :edges (("0" "1" nil)))
   ("not_rl0output_activ_rldinput3"
    :terminals ("not_rl0.output" "activ_rld.input3")
    :edges (("0" "1" nil)))
   ("not_rloutput_and_4input4"
    :terminals ("not_rl.output" "and_4.input4")
    :edges (("0" "1" nil)))
   ("p53input_and_26output"
    :terminals ("p53.input" "s1.input" "activ6.input1" "activ_rl.input1"
                "activ22.output" "activ.output" "activ9.output"
                "activ_du.output" "activ2.output" "activ_rle.output"
                "activ1.output" "activb.output" "activc.input1")
    :nodes (("889" "365"))
    :edges (("0" "-1" nil) ("1" "-1" nil) ("2" "-1" nil) ("3" "-1" nil)
            ("4" "-1" nil) ("5" "-1" nil) ("6" "-1" nil) ("7" "-1" nil)
            ("8" "-1" nil) ("9" "-1" nil) ("10" "-1" nil) ("11" "-1" nil)
            ("12" "-1" nil)))
   ("s5output_activ_duinput1"
    :terminals ("s5.output" "activ_du.input1")
    :edges (("0" "1" nil)))
   ("sa_g0output_and_4input3"
    :terminals ("sa_g0.output" "and_4.input3")
    :edges (("0" "1" nil)))
   ("sa_g10output_activ_rleinput1"
    :terminals ("sa_g10.output" "activ_rle.input1")
    :edges (("0" "1" nil)))
   ("sa_g11output_activinput1"
    :terminals ("sa_g11.output" "activ.input1")
    :edges (("0" "1" nil)))
   ("sa_g13output_activbinput1"
    :terminals ("sa_g13.output" "activb.input1")
    :edges (("0" "1" nil)))
   ("sa_g1output_and_4input2"
    :terminals ("sa_g1.output" "and_4.input2" "not9.input" "nota.input"
                "notb.input")
    :nodes (("102" "60"))
    :edges (("0" "-1" nil) ("1" "-1" nil) ("2" "-1" nil) ("3" "-1" nil)
            ("4" "-1" nil)))
   ("sa_g2output_and_4input1"
    :terminals ("sa_g2.output" "and_4.input1")
    :edges (("0" "1" nil)))
   ("sa_g6output_activ_rldinput1"
    :terminals ("sa_g6.output" "activ_rld.input1")
    :edges (("0" "1" nil)))
   ("sa_g9output_activ22input1"
    :terminals ("sa_g9.output" "activ22.input1")
    :edges (("0" "1" nil)))
   ("sa_goutput_activ23input1"
    :terminals ("sa_g.output" "not_rl.input" "activ3.input1")
    :nodes (("230" "59"))
    :edges (("0" "-1" nil) ("1" "-1" nil) ("2" "-1" nil)))))


(define-module
  :class "gate-2-lr"
  :super-classes ("gate-2")
  :terminals
  (("input1"
    :geometry-side "left")
   ("input2"
    :geometry-side "left")
   ("output"
    :geometry-side "right")))


(define-module
  :class "and-2-lr"
  :super-classes ("and-2" "gate-2-lr")
  :properties
  (("abstract"
    :value "no")))


(define-module
  :class "mod_p38_jnk_v3"
  :super-classes ("cc_modules")
  :properties
  (("abstract"
    :value "no"))
  :geometry-width "1050"
  :geometry-height "562"
  :parameters
  (("activ5.time"
    :value "2")
   ("activ6.input1.a"
    :value "1")
   ("activ6.time"
    :value "2")
   ("activ_rl1.ignore_in_export"
    :value "1")
   ("activ_rl1.input1.a"
    :value "2")
   ("activ_rl1.time"
    :value "2")
   ("and_2.input4.a"
    :value "1")
   ("and_20.input2.a"
    :value "1"))
  :terminals
  (("in_atmatr"
    :is-eq-to "s9.input"
    :geometry-side "LEFT"
    :geometry-position "0.730427")
   ("in_osmotic"
    :is-eq-to "s2.input"
    :geometry-side "TOP"
    :geometry-position "0.35857144")
   ("in_oxidative"
    :is-eq-to "s92.input"
    :geometry-side "TOP"
    :geometry-position "0.85190475")
   ("in_p21cyto"
    :is-eq-to "s6.input"
    :geometry-side "RIGHT"
    :geometry-position "0.47597864")
   ("in_p53"
    :is-eq-to "s8.input"
    :geometry-side "RIGHT"
    :geometry-position "0.7464413")
   ("in_pp2a"
    :is-eq-to "s90.input"
    :geometry-side "BOTTOM"
    :geometry-position "0.4595238")
   ("in_rac"
    :is-eq-to "s200.input"
    :geometry-side "TOP"
    :geometry-position "0.19666667")
   ("in_src"
    :is-eq-to "sa_c0.input"
    :geometry-side "LEFT"
    :geometry-position "0.62188613")
   ("in_tgfb"
    :is-eq-to "s1.input"
    :geometry-side "TOP"
    :geometry-position "0.47761905")
   ("in_tnfa"
    :is-eq-to "s7.input"
    :geometry-side "TOP"
    :geometry-position "0.65380955")
   ("in_uv"
    :is-eq-to "s91.input"
    :geometry-side "TOP"
    :geometry-position "0.7890476")
   ("in_wip1"
    :is-eq-to "not_rl.input"
    :geometry-side "BOTTOM"
    :geometry-position "0.71666664")
   ("out_ask"
    :is-eq-to "s20.output"
    :geometry-side "BOTTOM"
    :geometry-position "0.55")
   ("out_jnk"
    :is-eq-to "s5.output"
    :geometry-side "BOTTOM"
    :geometry-position "0.3690476")
   ("out_mekk"
    :is-eq-to "s15.output"
    :geometry-side "LEFT"
    :geometry-position "0.4991103")
   ("out_mkk3"
    :is-eq-to "sa_c.output"
    :geometry-side "BOTTOM"
    :geometry-position "0.6138095")
   ("out_mkp"
    :is-eq-to "s25.output"
    :geometry-side "RIGHT"
    :geometry-position "0.6005338")
   ("out_p38"
    :is-eq-to "s4.output"
    :geometry-side "BOTTOM"
    :geometry-position "0.8147619")
   ("out_ros"
    :is-eq-to "s19.output"
    :geometry-side "TOP"
    :geometry-position "0.7290476")
   ("out_tak"
    :is-eq-to "s14.output"
    :geometry-side "TOP"
    :geometry-position "0.27761903")
   ("out_tao"
    :is-eq-to "s16.output"
    :geometry-side "BOTTOM"
    :geometry-position "0.16809523"))
  :modules
  (("activ"
    :is-a "activ"
    :documentation "\\cite{Raman:2007}"
    :geometry-x "275"
    :geometry-y "384"
    :graphical-rotation "270")
   ("activ0"
    :is-a "activ"
    :documentation "\\cite{Wullaert:2006}"
    :geometry-x "376"
    :geometry-y "280")
   ("activ1"
    :is-a "activ-rl"
    :documentation "\\cite{Wullaert:2006}"
    :geometry-x "438"
    :geometry-y "309")
   ("activ1b"
    :is-a "activ-rl"
    :documentation "\\cite{Derynck:2003}"
    :geometry-x "326"
    :geometry-y "188")
   ("activ2"
    :is-a "activ"
    :documentation "\\cite{Clarke:1998}"
    :geometry-x "206"
    :geometry-y "162")
   ("activ3"
    :is-a "activ-lr"
    :documentation "\\cite{Weston:2002}"
    :geometry-x "282"
    :geometry-y "315")
   ("activ4"
    :is-a "and-2"
    :documentation "MKP expression is activated by p53 \\cite{Wu:2004} and MKP phosphatase activity inhibited by Ros \\cite{Wullaert:2006}."
    :geometry-x "754"
    :geometry-y "287"
    :graphical-rotation "90")
   ("activ5"
    :is-a "activ"
    :geometry-x "482"
    :geometry-y "472"
    :graphical-rotation "180")
   ("activ6"
    :is-a "activ"
    :geometry-x "931"
    :geometry-y "267"
    :graphical-rotation "90")
   ("activ9"
    :is-a "and-2-lr"
    :documentation "p38 is phosphorylated by MKK \\cite{Weston:2002} and dephosphorylated by Wip1 \\cite{Harris:2005}."
    :geometry-x "763"
    :geometry-y "420")
   ("activd"
    :is-a "activ"
    :documentation "\\cite{Hattori:2009}"
    :geometry-x "828"
    :geometry-y "106"
    :graphical-rotation "0")
   ("active"
    :is-a "activ"
    :documentation "\\cite{Hattori:2009}"
    :geometry-x "894"
    :geometry-y "105"
    :graphical-rotation "0")
   ("activf"
    :is-a "activ"
    :documentation "\\cite{Weston:2002}"
    :geometry-x "549"
    :geometry-y "340")
   ("activg"
    :is-a "activ"
    :documentation "\\cite{Weston:2002}"
    :geometry-x "459"
    :geometry-y "331"
    :graphical-flip "10"
    :graphical-rotation "270")
   ("activh"
    :is-a "activ"
    :documentation "\\cite{Weston:2002}"
    :geometry-x "582"
    :geometry-y "313")
   ("activ_lr"
    :is-a "activ-lr"
    :documentation "\\cite{Brown:2006}"
    :geometry-x "531"
    :geometry-y "110")
   ("activ_rl1"
    :is-a "activ-rl"
    :documentation "p53 activates p38 \\cite{Stepniak:2006}.
This activation seems to be indirect since its occurs post-transcriptionnaly. So we don't export this reaction."
    :geometry-x "901"
    :geometry-y "420")
   ("activ_rl2"
    :is-a "activ"
    :documentation "\\cite{Wullaert:2006}"
    :geometry-x "710"
    :geometry-y "101"
    :graphical-rotation "0")
   ("activ_rl3"
    :is-a "activ"
    :documentation "\\cite{Huangfu:2006}"
    :geometry-x "376"
    :geometry-y "137")
   ("activ_rl4"
    :is-a "activ"
    :documentation "\\cite{Raman:2007}"
    :geometry-x "120"
    :geometry-y "410"
    :graphical-rotation "270")
   ("and_2"
    :is-a "and-4"
    :documentation "MKK4/7 activates JNK by phosphorylation \\cite{Wullaert:2006}.
PP2A can dephosphorylate and inhibit JNK. Furthermore, it dephosphorylates MKK4, which prevents JNK activation but does not influence p38 activation \\cite{Eichhorn:2007,Eichhorn:2009}.
Cytoplasmic p21 binds to JNK and prevents its activation by upstream kinases \\cite{Besson:2008}."
    :geometry-x "387"
    :geometry-y "419")
   ("and_20"
    :is-a "and-2"
    :documentation "ASK1 is activated by ROS \\cite{Wullaert:2006} but also inhibited by cytoplasmic p21 \\cite{Asada:1999}.
We use a time scale `2' for the inhibition by p21 to take the gene regulation involved in p21 regulation."
    :geometry-x "547"
    :geometry-y "255"
    :graphical-rotation "90")
   ("and_21"
    :is-a "and-2"
    :documentation "TNF-$\\alpha$ activates TAK1 but phosphorylation of the TAB1 subunit of TAK on S423, T431 and S438 by p38 leads to its inhibition \\cite{Cheung:2003}."
    :geometry-x "598"
    :geometry-y "171"
    :graphical-rotation "90")
   ("and_22"
    :is-a "and-2"
    :documentation "TGF-$\\beta$ activates TAK1 \\cite{Derynck:2003} but phosphorylation of the TAB1 subunit of TAK on S423, T431 and S438 by p38 leads to its inhibition \\cite{Cheung:2003}."
    :geometry-x "490"
    :geometry-y "154"
    :graphical-rotation "90")
   ("and_3"
    :is-a "activ"
    :documentation "\\cite{Eichhorn:2007}"
    :geometry-x "150"
    :geometry-y "349"
    :graphical-rotation "270")
   ("ask"
    :is-a "kinase"
    :documentation "Mitogen-activated protein kinase kinase kinase 5 (MAP3K5), also known as Apoptosis signal-regulating kinase 1 (ASK1)."
    :geometry-x "490"
    :geometry-y "283")
   ("jnk"
    :is-a "kinase"
    :documentation "c-Jun N-terminal kinase (JNK)."
    :geometry-x "387"
    :geometry-y "469")
   ("mekk"
    :is-a "kinase"
    :documentation "Mitogen-activated protein kinase kinase kinase."
    :geometry-x "206"
    :geometry-y "284")
   ("mkk3_6"
    :is-a "kinase"
    :documentation "Mitogen-activated protein kinase kinase 3 and 6."
    :geometry-x "644"
    :geometry-y "417"
    :graphical-flip "00"
    :graphical-rotation "0")
   ("mkk4_7"
    :is-a "kinase"
    :documentation "Mitogen-activated protein kinase kinase 4 and 7."
    :geometry-x "376"
    :geometry-y "357"
    :graphical-flip "00"
    :graphical-rotation "0")
   ("mkp"
    :is-a "phosphatase"
    :documentation "MAP kinase phosphatase."
    :geometry-x "656"
    :geometry-y "320")
   ("not"
    :is-a "not"
    :geometry-x "427"
    :geometry-y "372")
   ("not0"
    :is-a "not"
    :geometry-x "765"
    :geometry-y "226")
   ("not1"
    :is-a "not"
    :geometry-x "426"
    :geometry-y "431"
    :graphical-flip "01"
    :graphical-rotation "270")
   ("not2"
    :is-a "not"
    :geometry-x "494"
    :geometry-y "392"
    :graphical-rotation "90")
   ("not_dui"
    :is-a "not-du"
    :geometry-x "593"
    :geometry-y "267"
    :graphical-rotation "270")
   ("not_rl"
    :is-a "not"
    :geometry-x "752"
    :geometry-y "490"
    :graphical-rotation "180")
   ("not_rl0"
    :is-a "not-rl"
    :geometry-x "663"
    :geometry-y "222")
   ("not_rl1"
    :is-a "not-rl"
    :geometry-x "545"
    :geometry-y "208")
   ("p21cyto_t2"
    :is-a "dummy"
    :geometry-x "860"
    :geometry-y "270"
    :graphical-flip "00"
    :graphical-rotation "0")
   ("p38"
    :is-a "kinase"
    :documentation "p38 mitogen-activated protein kinase."
    :geometry-x "855"
    :geometry-y "428")
   ("pp2a_t2_d"
    :is-a "dummy"
    :geometry-x "482"
    :geometry-y "434"
    :graphical-flip "00"
    :graphical-rotation "0")
   ("ros"
    :is-a "kinase"
    :documentation "Reactive oxygen species (ROS)."
    :geometry-x "766"
    :geometry-y "158")
   ("s1"
    :is-a "struct-adapter-gate"
    :geometry-x "501"
    :geometry-y "49")
   ("s14"
    :is-a "struct-adapter-compound"
    :geometry-x "291"
    :geometry-y "49"
    :graphical-flip "01")
   ("s15"
    :is-a "struct-adapter-compound"
    :geometry-x "68"
    :geometry-y "280"
    :graphical-rotation "90")
   ("s16"
    :is-a "struct-adapter-compound"
    :geometry-x "176"
    :geometry-y "522"
    :graphical-flip "01"
    :graphical-rotation "180")
   ("s19"
    :is-a "struct-adapter-compound"
    :geometry-x "765"
    :geometry-y "49"
    :graphical-flip "01"
    :graphical-rotation "0")
   ("s2"
    :is-a "struct-adapter-gate"
    :geometry-x "376"
    :geometry-y "49"
    :graphical-rotation "0")
   ("s20"
    :is-a "struct-adapter-compound"
    :geometry-x "577"
    :geometry-y "521")
   ("s200"
    :is-a "struct-adapter-gate"
    :geometry-x "206"
    :geometry-y "49"
    :graphical-flip "00"
    :graphical-rotation "0")
   ("s25"
    :is-a "struct-adapter-compound"
    :geometry-x "975"
    :geometry-y "337"
    :graphical-flip "00"
    :graphical-rotation "270")
   ("s4"
    :is-a "struct-adapter-compound"
    :geometry-x "855"
    :geometry-y "521")
   ("s5"
    :is-a "struct-adapter-compound"
    :geometry-x "387"
    :geometry-y "521")
   ("s6"
    :is-a "struct-adapter-gate"
    :geometry-x "975"
    :geometry-y "267"
    :graphical-flip "00"
    :graphical-rotation "90")
   ("s7"
    :is-a "struct-adapter-gate"
    :geometry-x "686"
    :geometry-y "49")
   ("s8"
    :is-a "struct-adapter-gate"
    :geometry-x "975"
    :geometry-y "419"
    :graphical-rotation "90")
   ("s9"
    :is-a "struct-adapter-gate"
    :geometry-x "68"
    :geometry-y "410"
    :graphical-flip "01"
    :graphical-rotation "90")
   ("s90"
    :is-a "struct-adapter-gate"
    :geometry-x "482"
    :geometry-y "521"
    :graphical-flip "01")
   ("s91"
    :is-a "struct-adapter-gate"
    :geometry-x "828"
    :geometry-y "49"
    :graphical-flip "00"
    :graphical-rotation "0")
   ("s92"
    :is-a "struct-adapter-gate"
    :geometry-x "894"
    :geometry-y "49"
    :graphical-flip "00"
    :graphical-rotation "0")
   ("sa_c"
    :is-a "struct-adapter-compound"
    :geometry-x "644"
    :geometry-y "520")
   ("sa_c0"
    :is-a "struct-adapter-gate"
    :geometry-x "68"
    :geometry-y "349"
    :graphical-rotation "270")
   ("tak1"
    :is-a "kinase"
    :documentation "Mitogen-activated protein kinase kinase kinase 7, also known as TAK1."
    :geometry-x "376"
    :geometry-y "216")
   ("tao1_3"
    :is-a "kinase"
    :documentation "TAO kinase 1 and 3."
    :geometry-x "176"
    :geometry-y "418"))
  :links
  (("activ0input1_tak1input"
    :terminals ("activ0.input1" "tak1.input" "s14.input" "and_21.output"
                "and_22.output" "activ_rl3.output" "activh.input1")
    :nodes (("376" "211"))
    :edges (("0" "-1" nil) ("1" "-1" nil) ("2" "-1" nil) ("3" "-1" nil)
            ("4" "-1" nil) ("5" "-1" nil) ("6" "-1" nil)))
   ("activ0output_mkk4_7input"
    :terminals ("activ0.output" "mkk4_7.input" "activ1.output" "activ3.output"
                "activ.output" "and_3.output" "and_2.input2")
    :nodes (("376" "349"))
    :edges (("0" "-1" nil) ("1" "-1" nil) ("2" "-1" nil) ("3" "-1" nil)
            ("4" "-1" nil) ("5" "-1" nil) ("6" "-1" nil)))
   ("activ1input1_askinput"
    :terminals ("activ1.input1" "ask.input" "and_20.output" "s20.input"
                "activf.input1")
    :nodes (("489" "275"))
    :edges (("0" "-1" nil) ("1" "-1" nil) ("2" "-1" nil) ("3" "-1" nil)
            ("4" "-1" nil)))
   ("activ2output_mekkinput"
    :terminals ("activ2.output" "mekk.input" "activ3.input1" "activ1b.output"
                "s15.input" "activg.input1")
    :nodes (("206" "280"))
    :edges (("0" "-1" nil) ("1" "-1" nil) ("2" "-1" nil) ("3" "-1" nil)
            ("4" "-1" nil) ("5" "-1" nil)))
   ("activ5input1_s90output"
    :terminals ("activ5.input1" "s90.output")
    :edges (("0" "1" nil)))
   ("activ6input1_s6output"
    :terminals ("activ6.input1" "s6.output")
    :edges (("0" "1" nil)))
   ("activ6output_p21cyto_t2input"
    :terminals ("activ6.output" "p21cyto_t2.input" "not_dui.input"
                "not2.input")
    :nodes (("860" "267"))
    :edges (("0" "-1" nil) ("1" "-1" nil) ("2" "-1" nil) ("3" "-1" nil)))
   ("activ9input2_not_rloutput"
    :terminals ("activ9.input2" "not_rl.output")
    :edges (("0" "1" nil)))
   ("activdinput1_s91output"
    :terminals ("activd.input1" "s91.output")
    :edges (("0" "1" nil)))
   ("activ_rl3input1_s2output"
    :terminals ("activ_rl3.input1" "s2.output")
    :edges (("0" "1" nil)))
   ("activ_rl4input1_s9output"
    :terminals ("activ_rl4.input1" "s9.output")
    :edges (("0" "1" nil)))
   ("and_2input1_not1output"
    :terminals ("and_2.input1" "not1.output")
    :edges (("0" "1" nil)))
   ("and_2input3_notoutput"
    :terminals ("and_2.input3" "not.output")
    :edges (("0" "1" nil)))
   ("and_2input4_not2output"
    :terminals ("and_2.input4" "not2.output")
    :edges (("0" "1" nil)))
   ("jnkinput_and_2loutput"
    :terminals ("jnk.input" "s5.input" "and_2.output")
    :nodes (("387" "461"))
    :edges (("0" "-1" nil) ("1" "-1" nil) ("2" "-1" nil)))
   ("mkk3_6input_activ9input1"
    :terminals ("mkk3_6.input" "activ9.input1" "activf.output" "activg.output"
                "activh.output" "sa_c.input")
    :nodes (("644" "409"))
    :edges (("0" "-1" nil) ("1" "-1" nil) ("2" "-1" nil) ("3" "-1" nil)
            ("4" "-1" nil) ("5" "-1" nil)))
   ("not0input_rosinput"
    :terminals ("not0.input" "ros.input" "and_20.input1" "activ_rl2.output"
                "activ_lr.output" "activd.output" "active.output" "s19.input")
    :nodes (("765" "150"))
    :edges (("0" "-1" nil) ("1" "-1" nil) ("2" "-1" nil) ("3" "-1" nil)
            ("4" "-1" nil) ("5" "-1" nil) ("6" "-1" nil) ("7" "-1" nil)))
   ("not0output_activ4input1"
    :terminals ("not0.output" "activ4.input1")
    :edges (("0" "1" nil)))
   ("notinput_mkpinput"
    :terminals ("not.input" "mkp.input" "activ4.output" "s25.input")
    :nodes (("656" "312"))
    :edges (("0" "-1" nil) ("1" "-1" nil) ("2" "-1" nil) ("3" "-1" nil)))
   ("not_duioutput_and_20input2"
    :terminals ("not_dui.output" "and_20.input2")
    :edges (("0" "1" nil)))
   ("not_rl0output_and_21input2"
    :terminals ("not_rl0.output" "and_21.input2")
    :edges (("0" "1" nil)))
   ("not_rl1output_and_22input2"
    :terminals ("not_rl1.output" "and_22.input2")
    :edges (("0" "1" nil)))
   ("p38input_activ1boutput"
    :terminals ("p38.input" "s4.input" "activ_rl1.output" "not_rl0.input"
                "not_rl1.input" "activ9.output")
    :nodes (("855" "420"))
    :edges (("0" "-1" nil) ("1" "-1" nil) ("2" "-1" nil) ("3" "-1" nil)
            ("4" "-1" nil) ("5" "-1" nil)))
   ("pp2a_t2_dinput_not1input"
    :terminals ("pp2a_t2_d.input" "not1.input" "activ5.output")
    :nodes (("482" "431"))
    :edges (("0" "-1" nil) ("1" "-1" nil) ("2" "-1" nil)))
   ("s16input_tao1_3input"
    :terminals ("s16.input" "tao1_3.input" "activ_rl4.output" "activ.input1")
    :nodes (("176" "410"))
    :edges (("0" "-1" nil) ("1" "-1" nil) ("2" "-1" nil) ("3" "-1" nil)))
   ("s1output_activ8input1"
    :terminals ("s1.output" "activ1b.input1" "and_22.input1")
    :nodes (("501" "56"))
    :edges (("0" "-1" nil) ("1" "-1" nil) ("2" "-1" nil)))
   ("s200output_activ2input1"
    :terminals ("s200.output" "activ2.input1" "activ_lr.input1")
    :nodes (("206" "56"))
    :edges (("0" "-1" nil) ("1" "-1" nil) ("2" "-1" nil)))
   ("s7output_activ2jinput1"
    :terminals ("s7.output" "activ_rl2.input1" "and_21.input1")
    :nodes (("687" "56"))
    :edges (("0" "-1" nil) ("1" "-1" nil) ("2" "-1" nil)))
   ("s8output_activ_rlinput1"
    :terminals ("s8.output" "activ_rl1.input1" "activ4.input2")
    :nodes (("968" "420"))
    :edges (("0" "-1" nil) ("1" "-1" nil) ("2" "-1" nil)))
   ("s92output_activeinput1"
    :terminals ("s92.output" "active.input1")
    :edges (("0" "1" nil)))
   ("sa_c0output_and_3input1"
    :terminals ("sa_c0.output" "and_3.input1")
    :edges (("0" "1" nil)))))


(define-module
  :class "mod_nfkb_v5"
  :super-classes ("cc_modules")
  :properties
  (("abstract"
    :value "no"))
  :geometry-width "531"
  :geometry-height "800"
  :parameters
  (("activc.input2.a"
    :value "2")
   ("activ_du.time"
    :value "2")
   ("activ_rl.ignore_in_export"
    :value "0")
   ("nfkbres.defval"
    :value "1"))
  :terminals
  (("in_akt"
    :is-eq-to "sa_g.input"
    :geometry-side "RIGHT"
    :geometry-position "0.096875")
   ("in_ask"
    :is-eq-to "not_rl0.input"
    :geometry-side "RIGHT"
    :geometry-position "0.459375")
   ("in_btrcp"
    :is-eq-to "s1.input"
    :geometry-side "RIGHT"
    :geometry-position "0.583125")
   ("in_chk12"
    :is-eq-to "not_rl2.input"
    :geometry-side "RIGHT"
    :geometry-position "0.248125")
   ("in_oxidative"
    :is-eq-to "activ.input1"
    :geometry-side "RIGHT"
    :geometry-position "0.348125")
   ("in_p53"
    :is-eq-to "s10.input"
    :geometry-side "RIGHT"
    :geometry-position "0.753125")
   ("in_pkc"
    :is-eq-to "activ_rl.input1"
    :geometry-side "TOP"
    :geometry-position "0.32485875")
   ("in_rock"
    :is-eq-to "s5.input"
    :geometry-side "RIGHT"
    :geometry-position "0.875625")
   ("in_rsk"
    :is-eq-to "not1.input"
    :geometry-side "RIGHT"
    :geometry-position "0.514375")
   ("in_tak"
    :is-eq-to "s4.input"
    :geometry-side "RIGHT"
    :geometry-position "0.153125")
   ("in_tao"
    :is-eq-to "not_rl.input"
    :geometry-side "RIGHT"
    :geometry-position "0.191875")
   ("in_tnfa"
    :is-eq-to "activ_rl.input2"
    :geometry-side "TOP"
    :geometry-position "0.12900189")
   ("in_uv"
    :is-eq-to "activ_rla.input1"
    :geometry-side "RIGHT"
    :geometry-position "0.303125")
   ("out_nfkb"
    :is-eq-to "s2.output"
    :geometry-side "BOTTOM"
    :geometry-position "0.2024482")
   ("out_nfkbres"
    :is-eq-to "sa_c.output"
    :geometry-side "BOTTOM"
    :geometry-position "0.4661017"))
  :modules
  (("activ"
    :is-a "activ"
    :documentation "\\cite{Spiegelman:2001}"
    :geometry-x "258"
    :geometry-y "278"
    :graphical-rotation "90")
   ("activ2c"
    :is-a "and-5"
    :documentation "I$\\kappa$B is inhibited by IKK after phosphorylation \\cite{Wullaert:2006}.
ASK1 also inhibits I$\\kappa$B \\cite{Brown:2006}.
PP2A seems to play a role in the NF-$\\kappa$B pathway, but its contribution is not very clear \\cite{Eichhorn:2009}.
ROCK inhibits I$\\kappa$B \\cite{Anwar:2004}.
SCF$^{\\beta-TrCP}$ ubiquitinates I$\\kappa$B and its overexpression has been shown to lead to activation of NF-$\\kappa$B \\cite{Nakayama:2006}.
RSK has also been shown to phosphorylate I$\\kappa$B \\cite{Frodin:1999}.
"
    :geometry-x "96"
    :geometry-y "422")
   ("activ2t"
    :is-a "activ-rl"
    :documentation "Akt phosphorylates IKK$\\alpha$/$\\beta$ on S180 \\cite{Chang_2:2003,Barre_2:2007}."
    :geometry-x "224"
    :geometry-y "77")
   ("activc"
    :is-a "and-4"
    :documentation "I$\\kappa$B inhibits NF-$\\kappa$B by binding. Its removal allows NF-$\\kappa$B nuclear import \\cite{Wullaert:2006}.
Akt indirectly leads to the phosphorylation of the p65 subunit, which is necessary for NF-$\\kappa$B activation \\cite{Hatano:2001}.
p53 inhibits NF-$\\kappa$B by binding: it sequestrates it in the cytoplasm and competes with its co-activator p300/CBP \\cite{Wu_2:2003}."
    :geometry-x "107"
    :geometry-y "613")
   ("activ_du"
    :is-a "activ-du"
    :documentation "\\cite{Witt:2009}"
    :geometry-x "46"
    :geometry-y "595")
   ("activ_ikk"
    :is-a "dummy"
    :geometry-x "83"
    :geometry-y "136"
    :graphical-flip "00"
    :graphical-rotation "0")
   ("activ_rl"
    :is-a "and-2"
    :documentation "PKC$\\zeta$ activates IKK by phosphorylation. But for this it needs to be specifically located by p62, a protein activated by TNF-$\\alpha$ \\cite{Hirai:2003}."
    :geometry-x "83"
    :geometry-y "83"
    :graphical-flip "10"
    :graphical-rotation "0")
   ("activ_rl0"
    :is-a "and-4"
    :documentation "Activation of NF-$\\kappa$B by ROCK is a two step process: First, it inhibits I$\\kappa$B, second its phosphorylates the p65 subunit of NF-$\\kappa$B, which is necessary for induction of transcription \\cite{Anwar:2004}.
p53 inhibits NF-$\\kappa$B by binding: it sequestrates it in the cytoplasm and competes with its co-activator p300/CBP \\cite{Wu_2:2003}.
I$\\kappa$B inhibits NF-$\\kappa$B by binding. Its removal allows NF-$\\kappa$B nuclear import \\cite{Wullaert:2006}."
    :geometry-x "213"
    :geometry-y "672"
    :graphical-flip "10"
    :graphical-rotation "90")
   ("activ_rla"
    :is-a "activ-rl"
    :documentation "\\cite{Spiegelman:2001}"
    :geometry-x "253"
    :geometry-y "242")
   ("and_2"
    :is-a "and-2"
    :documentation "TAK activates IKK but after osmotic stress, activation of IKK by TAK is prevented by the activation of TAO2 after osmotic stress \\cite{Huangfu:2006}.
"
    :geometry-x "227"
    :geometry-y "133"
    :graphical-rotation "90")
   ("and_20"
    :is-a "and-2"
    :documentation "Chk1 inhibits IKK \\cite{Barre_2:2007}."
    :geometry-x "94"
    :geometry-y "209")
   ("ikk"
    :is-a "kinase"
    :documentation "I$\\kappa$B kinase (IKK)."
    :geometry-x "88"
    :geometry-y "286")
   ("input_nfkbres"
    :is-a "source"
    :geometry-x "302"
    :geometry-y "711"
    :graphical-flip "00"
    :graphical-rotation "90")
   ("i_kappa_b"
    :is-a "other"
    :documentation "Nuclear factor of kappa light polypeptide gene enhancer in B-cells inhibitor, $\\alpha$ (I$\\kappa$B$\\alpha$)."
    :geometry-x "96"
    :geometry-y "495")
   ("nfkbres"
    :is-a "reservoir"
    :documentation "Reservoir of NF-$\\kappa$B."
    :geometry-x "214"
    :geometry-y "719"
    :graphical-flip "00"
    :graphical-rotation "0")
   ("nf_kappa_b"
    :is-a "transfactor"
    :documentation "nuclear factor kappa-light-chain-enhancer of activated B cells (NF-$\\kappa$B)."
    :geometry-x "107"
    :geometry-y "696")
   ("not"
    :is-a "not"
    :geometry-x "267"
    :geometry-y "664"
    :graphical-rotation "90")
   ("not0"
    :is-a "not"
    :geometry-x "211"
    :geometry-y "602"
    :graphical-rotation "90")
   ("not1"
    :is-a "not"
    :geometry-x "211"
    :geometry-y "411"
    :graphical-rotation "90")
   ("not2"
    :is-a "not"
    :geometry-x "152"
    :geometry-y "593")
   ("not3"
    :is-a "not"
    :geometry-x "245"
    :geometry-y "570"
    :graphical-flip "01")
   ("notn"
    :is-a "not-rl"
    :geometry-x "211"
    :geometry-y "466")
   ("nott"
    :is-a "not"
    :geometry-x "96"
    :geometry-y "560")
   ("notu"
    :is-a "not"
    :geometry-x "86"
    :geometry-y "355")
   ("not_rl"
    :is-a "not-rl"
    :geometry-x "295"
    :geometry-y "153")
   ("not_rl0"
    :is-a "not-rl"
    :geometry-x "211"
    :geometry-y "367")
   ("not_rl2"
    :is-a "not-rl"
    :geometry-x "251"
    :geometry-y "198")
   ("s1"
    :is-a "struct-adapter-gate"
    :geometry-x "407"
    :geometry-y "466"
    :graphical-flip "01"
    :graphical-rotation "270")
   ("s10"
    :is-a "struct-adapter-gate"
    :geometry-x "407"
    :geometry-y "602"
    :graphical-flip "00"
    :graphical-rotation "90")
   ("s2"
    :is-a "struct-adapter-compound"
    :geometry-x "107"
    :geometry-y "755")
   ("s4"
    :is-a "struct-adapter-gate"
    :geometry-x "408"
    :geometry-y "122"
    :graphical-rotation "90")
   ("s5"
    :is-a "struct-adapter-gate"
    :geometry-x "407"
    :geometry-y "700"
    :graphical-rotation "90")
   ("sa_c"
    :is-a "struct-adapter-compound"
    :geometry-x "247"
    :geometry-y "757")
   ("sa_g"
    :is-a "struct-adapter-gate"
    :geometry-x "407"
    :geometry-y "77"
    :graphical-rotation "90"))
  :links
  (("activ2cinput2_notuoutput"
    :terminals ("activ2c.input2" "notu.output")
    :edges (("0" "1" nil)))
   ("activ2cinput3_not_rl0output"
    :terminals ("activ2c.input3" "not_rl0.output")
    :edges (("0" "1" nil)))
   ("activ2cinput4_not1output"
    :terminals ("activ2c.input4" "not1.output")
    :edges (("0" "1" nil)))
   ("activ2cinput5_notnoutput"
    :terminals ("activ2c.input5" "notn.output")
    :edges (("0" "1" nil)))
   ("activ_rl0input1_s5output"
    :terminals ("activ_rl0.input1" "s5.output" "not3.input")
    :nodes (("398" "700"))
    :edges (("0" "-1" nil) ("1" "-1" nil) ("2" "-1" nil)))
   ("and_20input2_not_rl2output"
    :terminals ("and_20.input2" "not_rl2.output")
    :edges (("0" "1" nil)))
   ("and_2output_activ_ikkinput"
    :terminals ("and_2.output" "activ_ikk.input" "activ2t.output"
                "activ_rl.output" "and_20.input1")
    :nodes (("83" "133"))
    :edges (("0" "-1" nil) ("1" "-1" nil) ("2" "-1" nil) ("3" "-1" nil)
            ("4" "-1" nil)))
   ("i_kappa_binput_activdoutput"
    :terminals ("i_kappa_b.input" "nott.input" "activ2c.output"
                "activ_du.output" "not2.input")
    :nodes (("96" "490"))
    :edges (("0" "-1" nil) ("1" "-1" nil) ("2" "-1" nil) ("3" "-1" nil)
            ("4" "-1" nil)))
   ("nfkbresinput_activ_rl0input4"
    :terminals ("nfkbres.input" "activ_rl0.input4" "activc.input4"
                "input_nfkbres.output" "sa_c.input")
    :nodes (("214" "711"))
    :edges (("0" "-1" nil) ("1" "-1" nil) ("2" "-1" nil) ("3" "-1" nil)
            ("4" "-1" nil)))
   ("nf_kappa_binput_activcoutput"
    :terminals ("nf_kappa_b.input" "activc.output" "s2.input"
                "activ_du.input1" "activ_rl0.output")
    :nodes (("107" "688"))
    :edges (("0" "-1" nil) ("1" "-1" nil) ("2" "-1" nil) ("3" "-1" nil)
            ("4" "-1" nil)))
   ("not0output_activcinput2"
    :terminals ("not0.output" "activc.input2")
    :edges (("0" "1" nil)))
   ("not2output_activ_rl0input3"
    :terminals ("not2.output" "activ_rl0.input3")
    :edges (("0" "1" nil)))
   ("not3output_activ2cinput1"
    :terminals ("not3.output" "activ2c.input1")
    :edges (("0" "1" nil)))
   ("notinput_s10output"
    :terminals ("not.input" "s10.output" "not0.input")
    :nodes (("400" "602"))
    :edges (("0" "-1" nil) ("1" "-1" nil) ("2" "-1" nil)))
   ("notoutput_activ_rl0input2"
    :terminals ("not.output" "activ_rl0.input2")
    :edges (("0" "1" nil)))
   ("nottoutput_activcinput1"
    :terminals ("nott.output" "activc.input1")
    :edges (("0" "1" nil)))
   ("notuinput_ikkinput"
    :terminals ("notu.input" "ikk.input" "activ_rla.output" "and_20.output"
                "activ.output")
    :nodes (("88" "278"))
    :edges (("0" "-1" nil) ("1" "-1" nil) ("2" "-1" nil) ("3" "-1" nil)
            ("4" "-1" nil)))
   ("not_rloutput_and_2input2"
    :terminals ("not_rl.output" "and_2.input2")
    :edges (("0" "1" nil)))
   ("s1output_notninput"
    :terminals ("s1.output" "notn.input")
    :edges (("0" "1" nil)))
   ("s4output_and_2input1"
    :terminals ("s4.output" "and_2.input1")
    :edges (("0" "1" nil)))
   ("sa_goutput_activ2tinput1"
    :terminals ("sa_g.output" "activ2t.input1" "activc.input3")
    :nodes (("393" "77"))
    :edges (("0" "-1" nil) ("1" "-1" nil) ("2" "-1" nil)))))


(define-module
  :class "gate-2-rl"
  :super-classes ("gate-2")
  :terminals
  (("input1"
    :geometry-side "right")
   ("input2"
    :geometry-side "right")
   ("output"
    :geometry-side "left")))


(define-module
  :class "and-2-rl"
  :super-classes ("and-2" "gate-2-rl")
  :properties
  (("abstract"
    :value "no")))


(define-module
  :class "mod_myc"
  :super-classes ("cc_modules")
  :properties
  (("abstract"
    :value "no"))
  :geometry-width "1238"
  :geometry-height "748"
  :parameters
  (("activ2.input1.a"
    :value "2")
   ("activ2s.time"
    :value "2")
   ("activ3.input1.a"
    :value "2")
   ("activ4.time"
    :value "2"))
  :terminals
  (("in_akt"
    :is-eq-to "s9.input"
    :geometry-side "TOP"
    :geometry-position "0.114297256")
   ("in_arf"
    :is-eq-to "sa_g.input"
    :geometry-side "BOTTOM"
    :geometry-position "0.52382874")
   ("in_cebprep"
    :is-eq-to "sa_g4.input"
    :geometry-side "RIGHT"
    :geometry-position "0.47125667")
   ("in_cjun"
    :is-eq-to "s61.input"
    :geometry-side "TOP"
    :geometry-position "0.7298061")
   ("in_damage"
    :is-eq-to "s16.input"
    :geometry-side "TOP"
    :geometry-position "0.04644588")
   ("in_e2f13"
    :is-eq-to "s63.input"
    :geometry-side "TOP"
    :geometry-position "0.9075121")
   ("in_e2f45repress"
    :is-eq-to "s2.input"
    :geometry-side "BOTTOM"
    :geometry-position "0.8210824")
   ("in_erk"
    :is-eq-to "s3.input"
    :geometry-side "TOP"
    :geometry-position "0.30169627")
   ("in_ets"
    :is-eq-to "s62.input"
    :geometry-side "TOP"
    :geometry-position "0.8663166")
   ("in_fbw7"
    :is-eq-to "s12.input"
    :geometry-side "TOP"
    :geometry-position "0.6029887")
   ("in_gsk3b"
    :is-eq-to "s10.input"
    :geometry-side "TOP"
    :geometry-position "0.5496769")
   ("in_nfkb"
    :is-eq-to "s17.input"
    :geometry-side "TOP"
    :geometry-position "0.8243134")
   ("in_p21free"
    :is-eq-to "sa_g1.input"
    :geometry-side "BOTTOM"
    :geometry-position "0.69911146")
   ("in_p53"
    :is-eq-to "sa_g0.input"
    :geometry-side "BOTTOM"
    :geometry-position "0.61510503")
   ("in_pp2a_pr61"
    :is-eq-to "s40.input"
    :geometry-side "TOP"
    :geometry-position "0.40347335")
   ("in_ras"
    :is-eq-to "s13.input"
    :geometry-side "TOP"
    :geometry-position "0.4947496")
   ("in_skp2"
    :is-eq-to "s11.input"
    :geometry-side "TOP"
    :geometry-position "0.35904685")
   ("in_smad"
    :is-eq-to "s1.input"
    :geometry-side "RIGHT"
    :geometry-position "0.65708554")
   ("in_sp1"
    :is-eq-to "sa_g2.input"
    :geometry-side "TOP"
    :geometry-position "0.95436186")
   ("in_sp1rep"
    :is-eq-to "sa_g3.input"
    :geometry-side "RIGHT"
    :geometry-position "0.5514706")
   ("in_stat3"
    :is-eq-to "s4.input"
    :geometry-side "TOP"
    :geometry-position "0.7726171")
   ("in_uv"
    :is-eq-to "s15.input"
    :geometry-side "TOP"
    :geometry-position "0.18780291")
   ("out_miz1"
    :is-eq-to "s14.output"
    :geometry-side "BOTTOM"
    :geometry-position "0.09491115")
   ("out_myc"
    :is-eq-to "s8.output"
    :geometry-side "BOTTOM"
    :geometry-position "0.3760097")
   ("out_mycrep"
    :is-eq-to "sa_c.output"
    :geometry-side "BOTTOM"
    :geometry-position "0.21768983"))
  :modules
  (("activ"
    :is-a "activ"
    :documentation "\\cite{Barre_2:2007,Wierstra:2008}"
    :geometry-x "1020"
    :geometry-y "171")
   ("activ0"
    :is-a "activ"
    :documentation "\\cite{Wierstra:2008}"
    :geometry-x "903"
    :geometry-y "171")
   ("activ1"
    :is-a "activ"
    :documentation "\\cite{Wierstra:2008}"
    :geometry-x "1072"
    :geometry-y "171")
   ("activ2"
    :is-a "and-2"
    :documentation "\\cite{Wierstra_2:2008}"
    :geometry-x "1149"
    :geometry-y "171")
   ("activ2s"
    :is-a "activ-du"
    :documentation "The action of p21 on Myc seems to be a two step process: First it binds to the myc promoter and represses Myc expression \\cite{Vigneron:2006}. Second it binds the Myc proteins directly and inhibits its transcriptional activity \\cite{Besson:2008}.
We give here a time scale of `2' because p21 must be free to inhibit myc and the sequestration of p21 requires cdk4/6, which requires Myc activity first. So the influence of p21 on Myc expression is present only after a possible expression of CDK4/6 by Myc."
    :geometry-x "865"
    :geometry-y "595")
   ("activ3"
    :is-a "activ"
    :documentation "Activated p53 represses c-Myc. Abrogation of this inhibtion impedes cell cycle arrest by p53 \\cite{Ho:2005}.
Since p53 activation should provoke cell cycle arrest, we confer an activity of 2 to p53 so that only activation by stress leads to c-myc repression."
    :geometry-x "761"
    :geometry-y "595"
    :graphical-flip "01")
   ("activ4"
    :is-a "activ"
    :geometry-x "499"
    :geometry-y "151")
   ("activ5"
    :is-a "activ"
    :documentation "A complex (\\texttt{sp1rep}) containing Sp1 and HDAC can bind promoters of Sp1 target genes and repress their expression \\cite{Wierstra_2:2008}."
    :geometry-x "883"
    :geometry-y "412"
    :graphical-rotation "90")
   ("activ6"
    :is-a "activ"
    :documentation "A complex (\\texttt{c\\_ebp\\_rep}) formed by pRb, E2F1-3 and either C/EBP-$\\alpha$ or -$\\beta$ represses E2F target genes \\cite{Johnson:2005,Nerlov:2007}."
    :geometry-x "885"
    :geometry-y "352"
    :graphical-rotation "90")
   ("activ_lr"
    :is-a "activ"
    :documentation "Myc is degraded after UV induced DNA damage independently of Skp2, Fbw7, the PI3K pathway, ATM/ATR, etc \\cite{Britton:2008}."
    :geometry-x "317"
    :geometry-y "225"
    :graphical-rotation "0")
   ("activ_lr0"
    :is-a "activ-lr"
    :documentation "Myc is degraded after UV induced DNA damage independently of Skp2, Fbw7, the PI3K pathway, ATM/ATR, etc \\cite{Britton:2008}."
    :geometry-x "277"
    :geometry-y "252")
   ("and_2"
    :is-a "and-2"
    :documentation "PP2A can destabilize Myc by dephosphorylating S62 (phosphorylated by ERK) and targets it to ubiquitination by Skp2 \\cite{Amati:2004}.
Since Skp2 is activated in late G$_1$, its activation occurs mainly downstream of Myc and we hence confer it a time scale `2'."
    :geometry-x "455"
    :geometry-y "248"
    :graphical-flip "10")
   ("and_20"
    :is-a "and-2"
    :documentation "Only unphosphorylated Myc (by ERK) is targeted by Skp2 for degradation \\cite{Amati:2004}.
Since Skp2 is activated in late G$_1$, its activation occurs mainly downstream of Myc and we hence confer it a time scale `2'."
    :geometry-x "385"
    :geometry-y "248")
   ("and_21"
    :is-a "and-2"
    :documentation "Myc binds Miz-1 and blocks its transactivation \\cite{Wanzel:2003}."
    :geometry-x "260"
    :geometry-y "357"
    :graphical-rotation "90")
   ("and_2p"
    :is-a "and-2"
    :documentation "Miz-1 is activated after DNA damage by dissociation of its inhibitor TOPBP1 \\cite{Wanzel:2003}. Akt inhibits Miz-1 by phosphorylation on S428 \\cite{Adhikary:2005}."
    :geometry-x "68"
    :geometry-y "251")
   ("and_2q"
    :is-a "and-2"
    :documentation "Miz-1 is activated after UV irradiation but can be inhibited by binding to Myc \\cite{Wanzel:2003}. Akt inhibits Miz-1 by phosphorylation on S428 \\cite{Adhikary:2005}."
    :geometry-x "180"
    :geometry-y "249")
   ("and_2_ud0"
    :is-a "and-2-rl"
    :documentation "Myc is repressed by a complex formed of Smad3, E2F4 and p107 \\cite{Chen:2002}."
    :geometry-x "944"
    :geometry-y "502")
   ("and_3"
    :is-a "and-3"
    :documentation "Myc is regulated both transcriptionally and post-transcriptionally."
    :geometry-x "269"
    :geometry-y "513")
   ("and_37"
    :is-a "activ"
    :documentation "\\cite{Barre:2003}"
    :geometry-x "956"
    :geometry-y "171")
   ("and_39"
    :is-a "and-5"
    :documentation "Degradation after ubiquitination by Fbw7 when Myc got phosphorylated by both ERK and GSK3-$\\beta$ \\cite{Amati:2004}. But ubiquitination by Fbw7 can be prevented by Ras \\cite{Minella:2005}.
Dephosphorylation of S62 by PP2A is required for Fbw7 to recognize Myc \\cite{Amati:2004}."
    :geometry-x "572"
    :geometry-y "246")
   ("and_4"
    :is-a "and-4"
    :documentation "ARF inhibits Myc transcriptional activity by binding but not its repressional potential \\cite{Cleveland:2004}.
Myc funtions are also regulated through its binding to Max. However Max is in stoichiometric excess to Myc and not rate-limiting for Myc activation \\cite{Adhikary:2005}."
    :geometry-x "514"
    :geometry-y "470")
   ("c_mycrep"
    :is-a "transfactor"
    :documentation "Repressive form of the Myc (c-Myc) transcription factor."
    :geometry-x "268"
    :geometry-y "590"
    :graphical-flip "00"
    :graphical-rotation "0")
   ("c_myctrans"
    :is-a "transfactor"
    :documentation "Transcriptionally active form of the Myc (c-Myc) transcription factor."
    :geometry-x "465"
    :geometry-y "590"
    :graphical-flip "00"
    :graphical-rotation "0")
   ("deg_myc"
    :is-a "dummy"
    :geometry-x "429"
    :geometry-y "322")
   ("miz_1"
    :is-a "transfactor"
    :documentation "Zinc finger and BTB domain-containing protein 17, also known as Miz-1."
    :geometry-x "117"
    :geometry-y "365")
   ("not"
    :is-a "not"
    :geometry-x "590"
    :geometry-y "180")
   ("not0"
    :is-a "not"
    :geometry-x "374"
    :geometry-y "166")
   ("not1"
    :is-a "not"
    :geometry-x "648"
    :geometry-y "574"
    :graphical-flip "01")
   ("not2"
    :is-a "not"
    :geometry-x "352"
    :geometry-y "411")
   ("not3"
    :is-a "not"
    :geometry-x "236"
    :geometry-y "280")
   ("not5"
    :is-a "not-rl"
    :geometry-x "647"
    :geometry-y "459")
   ("notq"
    :is-a "not"
    :geometry-x "467"
    :geometry-y "410")
   ("not_rl"
    :is-a "not-rl"
    :geometry-x "437"
    :geometry-y "502")
   ("not_rl4"
    :is-a "not"
    :geometry-x "101"
    :geometry-y "196")
   ("not_rl5"
    :is-a "not"
    :geometry-x "161"
    :geometry-y "196")
   ("not_rlc"
    :is-a "not-du"
    :geometry-x "301"
    :geometry-y "417"
    :graphical-rotation "0")
   ("pr61_t2_c"
    :is-a "dummy"
    :geometry-x "499"
    :geometry-y "210"
    :graphical-flip "00"
    :graphical-rotation "0")
   ("repress_myc"
    :is-a "dummy"
    :geometry-x "761"
    :geometry-y "505")
   ("s1"
    :is-a "struct-adapter-gate"
    :geometry-x "1145"
    :geometry-y "491"
    :graphical-rotation "90")
   ("s10"
    :is-a "struct-adapter-gate"
    :geometry-x "680"
    :geometry-y "89")
   ("s11"
    :is-a "struct-adapter-gate"
    :geometry-x "444"
    :geometry-y "89")
   ("s12"
    :is-a "struct-adapter-gate"
    :geometry-x "746"
    :geometry-y "89")
   ("s13"
    :is-a "struct-adapter-gate"
    :geometry-x "612"
    :geometry-y "89")
   ("s14"
    :is-a "struct-adapter-compound"
    :geometry-x "117"
    :geometry-y "673")
   ("s15"
    :is-a "struct-adapter-gate"
    :geometry-x "232"
    :geometry-y "89")
   ("s16"
    :is-a "struct-adapter-gate"
    :geometry-x "57"
    :geometry-y "89")
   ("s17"
    :is-a "struct-adapter-gate"
    :geometry-x "1020"
    :geometry-y "89"
    :graphical-flip "00"
    :graphical-rotation "0")
   ("s2"
    :is-a "struct-adapter-gate"
    :geometry-x "1016"
    :geometry-y "673"
    :graphical-flip "01")
   ("s3"
    :is-a "struct-adapter-gate"
    :geometry-x "373"
    :geometry-y "89")
   ("s4"
    :is-a "struct-adapter-gate"
    :geometry-x "956"
    :geometry-y "89")
   ("s40"
    :is-a "struct-adapter-gate"
    :geometry-x "499"
    :geometry-y "89"
    :graphical-flip "00")
   ("s61"
    :is-a "struct-adapter-gate"
    :geometry-x "903"
    :geometry-y "89"
    :graphical-flip "00"
    :graphical-rotation "0")
   ("s62"
    :is-a "struct-adapter-gate"
    :geometry-x "1072"
    :geometry-y "89"
    :graphical-flip "00"
    :graphical-rotation "0")
   ("s63"
    :is-a "struct-adapter-gate"
    :geometry-x "1123"
    :geometry-y "89"
    :graphical-flip "00"
    :graphical-rotation "0")
   ("s8"
    :is-a "struct-adapter-compound"
    :geometry-x "465"
    :geometry-y "673")
   ("s9"
    :is-a "struct-adapter-gate"
    :geometry-x "141"
    :geometry-y "89")
   ("sa_c"
    :is-a "struct-adapter-compound"
    :geometry-x "269"
    :geometry-y "673")
   ("sa_g"
    :is-a "struct-adapter-gate"
    :geometry-x "648"
    :geometry-y "673"
    :graphical-flip "01")
   ("sa_g0"
    :is-a "struct-adapter-gate"
    :geometry-x "761"
    :geometry-y "673"
    :graphical-flip "01")
   ("sa_g1"
    :is-a "struct-adapter-gate"
    :geometry-x "865"
    :geometry-y "675"
    :graphical-flip "01")
   ("sa_g2"
    :is-a "struct-adapter-gate"
    :geometry-x "1181"
    :geometry-y "89")
   ("sa_g3"
    :is-a "struct-adapter-gate"
    :geometry-x "1145"
    :geometry-y "412"
    :graphical-rotation "90")
   ("sa_g4"
    :is-a "struct-adapter-gate"
    :geometry-x "1145"
    :geometry-y "352"
    :graphical-rotation "90")
   ("trans_myc"
    :is-a "dummy"
    :geometry-x "1002"
    :geometry-y "287"))
  :links
  (("activ0input1_s61output"
    :terminals ("activ0.input1" "s61.output")
    :edges (("0" "1" nil)))
   ("activ1input1_s62output"
    :terminals ("activ1.input1" "s62.output")
    :edges (("0" "1" nil)))
   ("activ2input1_s63output"
    :terminals ("activ2.input1" "s63.output")
    :edges (("0" "1" nil)))
   ("activ2input2_sa_g2output"
    :terminals ("activ2.input2" "sa_g2.output")
    :edges (("0" "1" nil)))
   ("activ4input1_s40output"
    :terminals ("activ4.input1" "s40.output")
    :edges (("0" "1" nil)))
   ("activ5input1_sa_g3output"
    :terminals ("activ5.input1" "sa_g3.output")
    :edges (("0" "1" nil)))
   ("activ6input1_sa_g4output"
    :terminals ("activ6.input1" "sa_g4.output")
    :edges (("0" "1" nil)))
   ("activinput1_s17output"
    :terminals ("activ.input1" "s17.output")
    :edges (("0" "1" nil)))
   ("and_29output_trans_mycinput"
    :terminals ("trans_myc.input" "and_37.output" "activ.output"
                "activ0.output" "activ1.output" "activ2.output" "and_4.input2"
                "and_3.input2")
    :nodes (("1002" "282"))
    :edges (("0" "-1" nil) ("1" "-1" nil) ("2" "-1" nil) ("3" "-1" nil)
            ("4" "-1" nil) ("5" "-1" nil) ("6" "-1" nil) ("7" "-1" nil)))
   ("and_2pinput2_not_rl4output"
    :terminals ("and_2p.input2" "not_rl4.output")
    :edges (("0" "1" nil)))
   ("and_2_ud0input1_s1output"
    :terminals ("and_2_ud0.input1" "s1.output")
    :edges (("0" "1" nil)))
   ("and_39input3_notoutput"
    :terminals ("and_39.input3" "not.output")
    :edges (("0" "1" nil)))
   ("and_39input4_s10output"
    :terminals ("and_39.input4" "s10.output")
    :edges (("0" "1" nil)))
   ("and_39input5_s12output"
    :terminals ("and_39.input5" "s12.output")
    :edges (("0" "1" nil)))
   ("and_4input1_notqoutput"
    :terminals ("and_4.input1" "notq.output")
    :edges (("0" "1" nil)))
   ("and_4input3_not5output"
    :terminals ("and_4.input3" "not5.output")
    :edges (("0" "1" nil)))
   ("c_myctransinput_and_4output"
    :terminals ("c_myctrans.input" "and_4.output" "s8.input" "not_rlc.input")
    :nodes (("465" "582"))
    :edges (("0" "-1" nil) ("1" "-1" nil) ("2" "-1" nil) ("3" "-1" nil)))
   ("deg_mycinput_notqinput"
    :terminals ("deg_myc.input" "notq.input" "and_39.output" "activ_lr.output"
                "activ_lr0.output" "and_2.output" "and_20.output" "not2.input")
    :nodes (("429" "320"))
    :edges (("0" "-1" nil) ("1" "-1" nil) ("2" "-1" nil) ("3" "-1" nil)
            ("4" "-1" nil) ("5" "-1" nil) ("6" "-1" nil) ("7" "-1" nil)))
   ("miz_1input_and_2poutput"
    :terminals ("miz_1.input" "and_2p.output" "and_2q.output" "s14.input"
                "and_21.output")
    :nodes (("117" "357"))
    :edges (("0" "-1" nil) ("1" "-1" nil) ("2" "-1" nil) ("3" "-1" nil)
            ("4" "-1" nil)))
   ("not0output_and_20input1"
    :terminals ("not0.output" "and_20.input1")
    :edges (("0" "1" nil)))
   ("not1input_sa_goutput"
    :terminals ("not1.input" "sa_g.output")
    :edges (("0" "1" nil)))
   ("not1output_and_4input4"
    :terminals ("not1.output" "and_4.input4")
    :edges (("0" "1" nil)))
   ("not2output_and_3input1"
    :terminals ("not2.output" "and_3.input1")
    :edges (("0" "1" nil)))
   ("not3output_and_21input1"
    :terminals ("not3.output" "and_21.input1")
    :edges (("0" "1" nil)))
   ("not5input_repress_mycinput"
    :terminals ("not5.input" "repress_myc.input" "activ2s.output"
                "and_2_ud0.output" "not_rl.input" "activ3.output"
                "activ5.output" "activ6.output")
    :nodes (("761" "502"))
    :edges (("0" "-1" nil) ("1" "-1" nil) ("2" "-1" nil) ("3" "-1" nil)
            ("4" "-1" nil) ("5" "-1" nil) ("6" "-1" nil) ("7" "-1" nil)))
   ("notinput_s13output"
    :terminals ("not.input" "s13.output")
    :edges (("0" "1" nil)))
   ("not_rl5output_and_2qinput1"
    :terminals ("not_rl5.output" "and_2q.input1")
    :edges (("0" "1" nil)))
   ("not_rlcoutput_and_21input2"
    :terminals ("not_rlc.output" "and_21.input2")
    :edges (("0" "1" nil)))
   ("not_rloutput_and_3input3"
    :terminals ("not_rl.output" "and_3.input3")
    :edges (("0" "1" nil)))
   ("pr61_t2_cinput_and_2input1"
    :terminals ("pr61_t2_c.input" "and_2.input1" "activ4.output"
                "and_39.input1")
    :nodes (("499" "207"))
    :edges (("0" "-1" nil) ("1" "-1" nil) ("2" "-1" nil) ("3" "-1" nil)))
   ("s11output_and_2input2"
    :terminals ("s11.output" "and_2.input2" "and_20.input2")
    :nodes (("444" "96"))
    :edges (("0" "-1" nil) ("1" "-1" nil) ("2" "-1" nil)))
   ("s15output_and_2qinput1"
    :terminals ("s15.output" "activ_lr.input1" "and_2q.input2")
    :nodes (("233" "96"))
    :edges (("0" "-1" nil) ("1" "-1" nil) ("2" "-1" nil)))
   ("s16output_and_2pinput1"
    :terminals ("s16.output" "activ_lr0.input1" "and_2p.input1")
    :nodes (("57" "96"))
    :edges (("0" "-1" nil) ("1" "-1" nil) ("2" "-1" nil)))
   ("s2output_and_2_ud0input2"
    :terminals ("s2.output" "and_2_ud0.input2")
    :edges (("0" "1" nil)))
   ("s3output_activ_rl3input1"
    :terminals ("s3.output" "not0.input" "and_39.input2")
    :nodes (("374" "96"))
    :edges (("0" "-1" nil) ("1" "-1" nil) ("2" "-1" nil)))
   ("s4output_and_37input1"
    :terminals ("s4.output" "and_37.input1")
    :edges (("0" "1" nil)))
   ("s9output_not_rl5input"
    :terminals ("s9.output" "not_rl5.input" "not_rl4.input" "not3.input")
    :nodes (("140" "96"))
    :edges (("0" "-1" nil) ("1" "-1" nil) ("2" "-1" nil) ("3" "-1" nil)))
   ("sa_cinput_c_mycrepinput"
    :terminals ("sa_c.input" "c_mycrep.input" "and_3.output")
    :nodes (("269" "582"))
    :edges (("0" "-1" nil) ("1" "-1" nil) ("2" "-1" nil)))
   ("sa_g0output_activ3input1"
    :terminals ("sa_g0.output" "activ3.input1")
    :edges (("0" "1" nil)))
   ("sa_g1output_activ2sinput1"
    :terminals ("sa_g1.output" "activ2s.input1")
    :edges (("0" "1" nil)))))


(define-module
  :class "gef"
  :super-classes ("compound")
  :documentation "guanine nucleotide exchange factor"
  :properties
  (("abstract"
    :value "no"))
  :icon "icons/struct/gef")


(define-module
  :class "adapter"
  :super-classes ("compound")
  :properties
  (("abstract"
    :value "no"))
  :icon "icons/struct/adapter")


(define-module
  :class "gate-2-du"
  :super-classes ("gate-2")
  :terminals
  (("input1"
    :geometry-side "bottom")
   ("input2"
    :geometry-side "bottom")
   ("output"
    :geometry-side "top")))


(define-module
  :class "and-2-du"
  :super-classes ("and-2" "gate-2-du")
  :properties
  (("abstract"
    :value "no")))


(define-module
  :class "mod_mapk_v4"
  :super-classes ("cc_modules")
  :properties
  (("abstract"
    :value "no"))
  :geometry-width "500"
  :geometry-height "1100"
  :parameters
  (("activ1.time"
    :value "1")
   ("activ2.time"
    :value "2")
   ("activ24.input1.a"
    :value "1")
   ("activ24.input3.a"
    :value "1")
   ("activ3.ignore_in_export"
    :value "1")
   ("activ4.time"
    :value "2")
   ("activ5.time"
    :value "2")
   ("activ6.input1.a"
    :value "2")
   ("activ6.time"
    :value "2")
   ("activ7.time"
    :value "2")
   ("and_22.time"
    :value "2"))
  :terminals
  (("in_cmet"
    :is-eq-to "sa_g.input"
    :geometry-side "TOP"
    :geometry-position "0.883")
   ("in_egfr"
    :is-eq-to "s25.input"
    :geometry-side "TOP"
    :geometry-position "0.691")
   ("in_insulin"
    :is-eq-to "s27.input"
    :geometry-side "TOP"
    :geometry-position "0.273")
   ("in_jak"
    :is-eq-to "s3.input"
    :geometry-side "LEFT"
    :geometry-position "0.16863637")
   ("in_mekk"
    :is-eq-to "and_2.input1"
    :geometry-side "LEFT"
    :geometry-position "0.6586364")
   ("in_mkp"
    :is-eq-to "s32.input"
    :geometry-side "LEFT"
    :geometry-position "0.7877273")
   ("in_p27cyto"
    :is-eq-to "s2.input"
    :geometry-side "LEFT"
    :geometry-position "0.245")
   ("in_pkc"
    :is-eq-to "s6.input"
    :geometry-side "LEFT"
    :geometry-position "0.70863634")
   ("in_pp1"
    :is-eq-to "s7.input"
    :geometry-side "LEFT"
    :geometry-position "0.31045455")
   ("in_pp2a"
    :is-eq-to "s4.input"
    :geometry-side "LEFT"
    :geometry-position "0.495")
   ("in_pp2a_pr55"
    :is-eq-to "s9.input"
    :geometry-side "LEFT"
    :geometry-position "0.37227273")
   ("in_pp2a_pr61"
    :is-eq-to "s12.input"
    :geometry-side "LEFT"
    :geometry-position "0.855")
   ("in_rsk"
    :is-eq-to "s51.input"
    :geometry-side "RIGHT"
    :geometry-position "0.245")
   ("in_src"
    :is-eq-to "s15.input"
    :geometry-side "LEFT"
    :geometry-position "0.42772728")
   ("in_tgfb"
    :is-eq-to "sa_g1.input"
    :geometry-side "TOP"
    :geometry-position "0.385")
   ("in_tnfa"
    :is-eq-to "s26.input"
    :geometry-side "TOP"
    :geometry-position "0.493")
   ("out_erk"
    :is-eq-to "s1.output"
    :geometry-side "BOTTOM"
    :geometry-position "0.535")
   ("out_ras"
    :is-eq-to "s5.output"
    :geometry-side "RIGHT"
    :geometry-position "0.3831818"))
  :modules
  (("activ"
    :is-a "activ"
    :documentation "\\cite{Oda:2005}"
    :geometry-x "300"
    :geometry-y "383")
   ("activ0"
    :is-a "activ"
    :documentation "\\cite{Trusolino:2010}"
    :geometry-x "441"
    :geometry-y "115")
   ("activ1"
    :is-a "and-2"
    :documentation "PKC inhibits RKIP by phosphorylation on S153 \\cite{Lorenz:2003} and so does ERK \\cite{Shin:2009}."
    :geometry-x "443"
    :geometry-y "815"
    :graphical-rotation "180")
   ("activ2"
    :is-a "activ"
    :geometry-x "408"
    :geometry-y "269"
    :graphical-rotation "90")
   ("activ24"
    :is-a "and-3"
    :documentation "Grb2 activates Sos \\cite{Oda:2005}.
p27 inhibits Grb2 function by binding it after export to the cytoplasm \\cite{Moeller:2003}.
Sos can be phosphorylation by RSK. This leads to the release of Sos from Grb2 \\cite{Frodin:1999}. A time scale of `2' is used for the feedback with RSK because RSK is itself activated by ERK."
    :geometry-x "300"
    :geometry-y "280"
    :graphical-flip "10")
   ("activ3"
    :is-a "activ"
    :documentation "TGF-$\\beta$ phosphorylates ShcA which associates and activate Grb2-Sos \\cite{Lee_2:2007}.
But this was not shown in hepatocytes. In fact \\cite{Dixon:1999} saw no ERK2 activation after TGF-$\\beta$ stimulus in hepatocytes.
So we don't export this reaction."
    :geometry-x "192"
    :geometry-y "115")
   ("activ4"
    :is-a "activ"
    :geometry-x "128"
    :geometry-y "553")
   ("activ5"
    :is-a "activ"
    :geometry-x "125"
    :geometry-y "940"
    :graphical-flip "01"
    :graphical-rotation "90")
   ("activ6"
    :is-a "activ"
    :geometry-x "128"
    :geometry-y "269"
    :graphical-rotation "270")
   ("activ7"
    :is-a "activ"
    :geometry-x "407"
    :geometry-y "703"
    :graphical-rotation "90")
   ("activ_raf"
    :is-a "dummy"
    :geometry-x "253"
    :geometry-y "531")
   ("and_2"
    :is-a "and-2"
    :documentation "MEKK activates MEK \\cite{Oda:2005}. PP2A dephosphorylates MEK1/2 \\cite{Bae:2009}."
    :geometry-x "180"
    :geometry-y "735")
   ("and_20"
    :is-a "and-2"
    :documentation "Raf needs to be dephosphorylated on S259 by PP1 and/or PP2A (hence the somehow included in the variable \\texttt{phosphatase}) which seems to be allowed by Ras \\cite{Dhillon:2007}."
    :geometry-x "253"
    :geometry-y "480")
   ("and_21"
    :is-a "and-2"
    :geometry-x "264"
    :geometry-y "582")
   ("and_218"
    :is-a "activ"
    :documentation "\\cite{Taniguchi:2006}"
    :geometry-x "136"
    :geometry-y "115")
   ("and_22"
    :is-a "and-2-du"
    :documentation "ERK phosphorylates and inhibits Raf but only after prior activation of Raf (hence the time scale `2'). PP2A can dephosphorylate ERK and allow for a new activation of Raf-1 \\cite{Dhillon:2007}."
    :geometry-x "352"
    :geometry-y "616")
   ("and_25"
    :is-a "and-2"
    :documentation "src can activate Raf independently of Ras \\cite{Eichhorn:2009}.
We suppose activation by c-src also requires previous dephosphorylation by PP1A and/or PP2A (included in \\texttt{phosphatase}) like in the case of activation by Ras."
    :geometry-x "163"
    :geometry-y "481")
   ("and_26"
    :is-a "and-3"
    :documentation "Raf activates MEK \\cite{Oda:2005}.
PP2A dephosphorylates MEK1/2 \\cite{Bae:2009}.
RKIP prevents activation of MEK by ERK via binding of Raf and impeding their interaction \\cite{Yeung:1999}."
    :geometry-x "264"
    :geometry-y "714")
   ("and_27"
    :is-a "and-2"
    :documentation "PKC activates MEK1 \\cite{Hirai:2003}. PP2A dephosphorylates MEK1/2 \\cite{Bae:2009}."
    :geometry-x "151"
    :geometry-y "790"
    :graphical-flip "00"
    :graphical-rotation "0")
   ("and_2s"
    :is-a "and-3"
    :documentation "PP2A can dephosphorylate ERK \\cite{Eichhorn:2009}.
ERK translocation to the nucleus requires Rhoa-mediated actin rearrangement \\cite{Brown:2006}.
MKP dephosphorylates ERK \\cite{Oda:2005, Masuda:2010}."
    :geometry-x "252"
    :geometry-y "878")
   ("and_2t"
    :is-a "activ"
    :documentation "\\cite{Oda:2005}"
    :geometry-x "345"
    :geometry-y "115")
   ("and_2u"
    :is-a "activ"
    :documentation "JAK1 activates Grb2-SOS \\cite{Taub:2004,Heinrich:2003,Singh:2006}."
    :geometry-x "176"
    :geometry-y "185"
    :graphical-rotation "270")
   ("and_2y"
    :is-a "activ"
    :documentation "\\cite{Hildt:1999}"
    :geometry-x "246"
    :geometry-y "115")
   ("erk"
    :is-a "kinase"
    :documentation "Extracellular-signal-regulated kinases 1 and 2."
    :geometry-x "267"
    :geometry-y "937")
   ("grb2"
    :is-a "adapter"
    :documentation "Growth factor receptor-bound protein 2 (Grb2)."
    :geometry-x "300"
    :geometry-y "193")
   ("inhib_raf"
    :is-a "dummy"
    :geometry-x "352"
    :geometry-y "574")
   ("mek"
    :is-a "kinase"
    :documentation "Mitogen-activated protein kinase kinase or MAP2K or MEK 1 and 2."
    :geometry-x "264"
    :geometry-y "808")
   ("not"
    :is-a "not"
    :geometry-x "309"
    :geometry-y "571"
    :graphical-rotation "90")
   ("not1"
    :is-a "not"
    :geometry-x "304"
    :geometry-y "703"
    :graphical-rotation "90")
   ("not2"
    :is-a "not"
    :geometry-x "199"
    :geometry-y "651"
    :graphical-rotation "0")
   ("not3"
    :is-a "not"
    :geometry-x "143"
    :geometry-y "683")
   ("not4"
    :is-a "not"
    :geometry-x "173"
    :geometry-y "684")
   ("not5"
    :is-a "not"
    :geometry-x "129"
    :geometry-y "867"
    :graphical-rotation "270")
   ("not7"
    :is-a "not"
    :geometry-x "128"
    :geometry-y "826"
    :graphical-rotation "270")
   ("not_du0"
    :is-a "not-du"
    :geometry-x "455"
    :geometry-y "922")
   ("not_du1"
    :is-a "not"
    :geometry-x "336"
    :geometry-y "269"
    :graphical-rotation "90")
   ("not_dua"
    :is-a "not-lr"
    :geometry-x "200"
    :geometry-y "905")
   ("not_lr0"
    :is-a "not-lr"
    :geometry-x "210"
    :geometry-y "612")
   ("not_lra"
    :is-a "not-lr"
    :geometry-x "249"
    :geometry-y "269")
   ("p27cyto_t2"
    :is-a "dummy"
    :geometry-x "179"
    :geometry-y "272"
    :graphical-flip "00"
    :graphical-rotation "0")
   ("phosphatase"
    :is-a "dummy"
    :geometry-x "207"
    :geometry-y "376")
   ("pp2a_t2"
    :is-a "dummy"
    :geometry-x "128"
    :geometry-y "605"
    :graphical-flip "00"
    :graphical-rotation "0")
   ("pr61_t2_b"
    :is-a "dummy"
    :geometry-x "160"
    :geometry-y "943"
    :graphical-flip "00"
    :graphical-rotation "0")
   ("raf"
    :is-a "kinase"
    :documentation "Proto-oncogene c-RAF."
    :geometry-x "264"
    :geometry-y "654")
   ("ras"
    :is-a "gtpase"
    :documentation "RAt Sarcoma (RAS)."
    :geometry-x "300"
    :geometry-y "429")
   ("rkip"
    :is-a "other"
    :documentation "Raf Kinase Inhibitory Protein (RKIP)."
    :geometry-x "443"
    :geometry-y "711")
   ("rkip_t2"
    :is-a "dummy"
    :geometry-x "365"
    :geometry-y "706"
    :graphical-flip "00"
    :graphical-rotation "0")
   ("rsk_t2"
    :is-a "dummy"
    :geometry-x "367"
    :geometry-y "272"
    :graphical-flip "00"
    :graphical-rotation "0")
   ("s1"
    :is-a "struct-adapter-compound"
    :geometry-x "267"
    :geometry-y "1043")
   ("s12"
    :is-a "struct-adapter-gate"
    :geometry-x "81"
    :geometry-y "940"
    :graphical-flip "00"
    :graphical-rotation "270")
   ("s15"
    :is-a "struct-adapter-gate"
    :geometry-x "81"
    :geometry-y "470"
    :graphical-flip "00"
    :graphical-rotation "270")
   ("s2"
    :is-a "struct-adapter-gate"
    :geometry-x "81"
    :geometry-y "269"
    :graphical-rotation "270")
   ("s25"
    :is-a "struct-adapter-gate"
    :geometry-x "345"
    :geometry-y "49"
    :graphical-flip "00"
    :graphical-rotation "0")
   ("s26"
    :is-a "struct-adapter-gate"
    :geometry-x "246"
    :geometry-y "49"
    :graphical-flip "00"
    :graphical-rotation "0")
   ("s27"
    :is-a "struct-adapter-gate"
    :geometry-x "136"
    :geometry-y "49"
    :graphical-flip "00"
    :graphical-rotation "0")
   ("s3"
    :is-a "struct-adapter-gate"
    :geometry-x "81"
    :geometry-y "185"
    :graphical-rotation "270")
   ("s32"
    :is-a "struct-adapter-gate"
    :geometry-x "81"
    :geometry-y "867"
    :graphical-flip "00"
    :graphical-rotation "270")
   ("s4"
    :is-a "struct-adapter-gate"
    :geometry-x "81"
    :geometry-y "544"
    :graphical-rotation "270")
   ("s5"
    :is-a "struct-adapter-compound"
    :geometry-x "455"
    :geometry-y "421"
    :graphical-flip "01"
    :graphical-rotation "90")
   ("s51"
    :is-a "struct-adapter-gate"
    :geometry-x "455"
    :geometry-y "269"
    :graphical-flip "00"
    :graphical-rotation "90")
   ("s6"
    :is-a "struct-adapter-gate"
    :geometry-x "81"
    :geometry-y "779"
    :graphical-rotation "270")
   ("s7"
    :is-a "struct-adapter-gate"
    :geometry-x "81"
    :geometry-y "341"
    :graphical-rotation "270")
   ("s9"
    :is-a "struct-adapter-gate"
    :geometry-x "81"
    :geometry-y "409"
    :graphical-flip "00"
    :graphical-rotation "270")
   ("sa_g"
    :is-a "struct-adapter-gate"
    :geometry-x "441"
    :geometry-y "49")
   ("sa_g1"
    :is-a "struct-adapter-gate"
    :geometry-x "192"
    :geometry-y "49")
   ("somehow_2"
    :is-a "or-2"
    :documentation "Either PP1A or PP2A:PR55 (or both) is needed to dephosphorylate Raf allowing for its activation by Ras \\cite{Dhillon:2007}.
We however include this reaction in a OR gate instead of an ITT (Incomplete Truth Table) gate since in our model, proliferative signal leads to the inactivation of PP1A."
    :geometry-x "140"
    :geometry-y "374"
    :graphical-flip "10"
    :graphical-rotation "270")
   ("sos"
    :is-a "gef"
    :documentation "Son of Sevenless (SOS)."
    :geometry-x "300"
    :geometry-y "338"))
  :links
  (("activ0input1_rkipinput"
    :terminals ("rkip.input" "activ1.output" "activ7.input1")
    :nodes (("443" "703"))
    :edges (("0" "-1" nil) ("1" "-1" nil) ("2" "-1" nil)))
   ("activ0input1_sa_goutput"
    :terminals ("activ0.input1" "sa_g.output")
    :edges (("0" "1" nil)))
   ("activ1input1_not_du0output"
    :terminals ("activ1.input1" "not_du0.output")
    :edges (("0" "1" nil)))
   ("activ24input1_not_du1output"
    :terminals ("activ24.input1" "not_du1.output")
    :edges (("0" "1" nil)))
   ("activ24input3_not_lraoutput"
    :terminals ("activ24.input3" "not_lra.output")
    :edges (("0" "1" nil)))
   ("activ24output_sosinput"
    :terminals ("activ24.output" "sos.input" "activ.input1")
    :nodes (("300" "330"))
    :edges (("0" "-1" nil) ("1" "-1" nil) ("2" "-1" nil)))
   ("activ2input1_s51output"
    :terminals ("activ2.input1" "s51.output")
    :edges (("0" "1" nil)))
   ("activ3input1_sa_g1output"
    :terminals ("activ3.input1" "sa_g1.output")
    :edges (("0" "1" nil)))
   ("activ4input1_s4output"
    :terminals ("activ4.input1" "s4.output")
    :edges (("0" "1" nil)))
   ("activ7output_rkip_t2input"
    :terminals ("activ7.output" "rkip_t2.input" "not1.input")
    :nodes (("365" "703"))
    :edges (("0" "-1" nil) ("1" "-1" nil) ("2" "-1" nil)))
   ("activ_rafinput_and_20output"
    :terminals ("activ_raf.input" "and_20.output" "and_21.input1"
                "and_25.output")
    :nodes (("253" "528"))
    :edges (("0" "-1" nil) ("1" "-1" nil) ("2" "-1" nil) ("3" "-1" nil)))
   ("and_20input1_phosphataseinput"
    :terminals ("and_20.input1" "phosphatase.input" "somehow_2.output"
                "and_25.input2")
    :nodes (("207" "374"))
    :edges (("0" "-1" nil) ("1" "-1" nil) ("2" "-1" nil) ("3" "-1" nil)))
   ("and_27input1_s6output"
    :terminals ("and_27.input1" "s6.output" "not7.input")
    :nodes (("90" "779"))
    :edges (("0" "-1" nil) ("1" "-1" nil) ("2" "-1" nil)))
   ("and_2sinput2_not5output"
    :terminals ("and_2s.input2" "not5.output")
    :edges (("0" "1" nil)))
   ("and_2tinput1_s25output"
    :terminals ("and_2t.input1" "s25.output")
    :edges (("0" "1" nil)))
   ("and_2uinput1_s3output"
    :terminals ("and_2u.input1" "s3.output")
    :edges (("0" "1" nil)))
   ("and_2yinput1_s26output"
    :terminals ("and_2y.input1" "s26.output")
    :edges (("0" "1" nil)))
   ("erkinput_and_2soutput"
    :terminals ("erk.input" "and_2s.output" "s1.input" "and_22.input2"
                "not_du0.input")
    :nodes (("267" "929"))
    :edges (("0" "-1" nil) ("1" "-1" nil) ("2" "-1" nil) ("3" "-1" nil)
            ("4" "-1" nil)))
   ("grb2input_activ24input1"
    :terminals ("grb2.input" "and_2t.output" "and_2u.output" "and_218.output"
                "and_2y.output" "activ24.input2" "activ0.output"
                "activ3.output")
    :nodes (("300" "185"))
    :edges (("0" "-1" nil) ("1" "-1" nil) ("2" "-1" nil) ("3" "-1" nil)
            ("4" "-1" nil) ("5" "-1" nil) ("6" "-1" nil) ("7" "-1" nil)))
   ("mekinput_and_2sinput1"
    :terminals ("mek.input" "and_2s.input3" "and_26.output" "and_27.output"
                "and_2.output")
    :nodes (("264" "801"))
    :edges (("0" "-1" nil) ("1" "-1" nil) ("2" "-1" nil) ("3" "-1" nil)
            ("4" "-1" nil)))
   ("not1output_and_26input3"
    :terminals ("not1.output" "and_26.input3")
    :edges (("0" "1" nil)))
   ("not2output_and_26input1"
    :terminals ("not2.output" "and_26.input1")
    :edges (("0" "1" nil)))
   ("not3output_and_27input2"
    :terminals ("not3.output" "and_27.input2")
    :edges (("0" "1" nil)))
   ("not4output_and_2input2"
    :terminals ("not4.output" "and_2.input2")
    :edges (("0" "1" nil)))
   ("not7output_activ1input2"
    :terminals ("not7.output" "activ1.input2")
    :edges (("0" "1" nil)))
   ("notinput_inhib_rafinput"
    :terminals ("not.input" "inhib_raf.input" "and_22.output")
    :nodes (("352" "571"))
    :edges (("0" "-1" nil) ("1" "-1" nil) ("2" "-1" nil)))
   ("notoutput_and_21input2"
    :terminals ("not.output" "and_21.input2")
    :edges (("0" "1" nil)))
   ("not_duaoutput_and_2sinput1"
    :terminals ("not_dua.output" "and_2s.input1")
    :edges (("0" "1" nil)))
   ("not_lr0output_and_22input1"
    :terminals ("not_lr0.output" "and_22.input1")
    :edges (("0" "1" nil)))
   ("p27cyto_t2input_not_lrainput"
    :terminals ("p27cyto_t2.input" "not_lra.input" "activ6.output")
    :nodes (("179" "269"))
    :edges (("0" "-1" nil) ("1" "-1" nil) ("2" "-1" nil)))
   ("pp2a_t2input_not_lr0input"
    :terminals ("pp2a_t2.input" "not_lr0.input" "not2.input" "not4.input"
                "not3.input" "activ4.output")
    :nodes (("128" "602"))
    :edges (("0" "-1" nil) ("1" "-1" nil) ("2" "-1" nil) ("3" "-1" nil)
            ("4" "-1" nil) ("5" "-1" nil)))
   ("pr61_t2_binput_not_duainput"
    :terminals ("pr61_t2_b.input" "not_dua.input" "activ5.output")
    :nodes (("160" "940"))
    :edges (("0" "-1" nil) ("1" "-1" nil) ("2" "-1" nil)))
   ("rafinput_and_21output"
    :terminals ("raf.input" "and_21.output" "and_26.input2")
    :nodes (("264" "646"))
    :edges (("0" "-1" nil) ("1" "-1" nil) ("2" "-1" nil)))
   ("rasinput_activ24output"
    :terminals ("ras.input" "s5.input" "and_20.input2" "activ.output")
    :nodes (("300" "421"))
    :edges (("0" "-1" nil) ("1" "-1" nil) ("2" "-1" nil) ("3" "-1" nil)))
   ("rsk_t2input_not_du1input"
    :terminals ("rsk_t2.input" "not_du1.input" "activ2.output")
    :nodes (("367" "269"))
    :edges (("0" "-1" nil) ("1" "-1" nil) ("2" "-1" nil)))
   ("s12output_activ5input1"
    :terminals ("s12.output" "activ5.input1")
    :edges (("0" "1" nil)))
   ("s15output_and_25input1"
    :terminals ("s15.output" "and_25.input1")
    :edges (("0" "1" nil)))
   ("s27output_and_218input1"
    :terminals ("s27.output" "and_218.input1")
    :edges (("0" "1" nil)))
   ("s2output_activ6input1"
    :terminals ("s2.output" "activ6.input1")
    :edges (("0" "1" nil)))
   ("s32output_not5input"
    :terminals ("s32.output" "not5.input")
    :edges (("0" "1" nil)))
   ("s9output_somehow_2input2"
    :terminals ("s9.output" "somehow_2.input2")
    :edges (("0" "1" nil)))
   ("somehow_2input1_s7output"
    :terminals ("somehow_2.input1" "s7.output")
    :edges (("0" "1" nil)))))


(define-module
  :class "mod_kis_dyrk"
  :super-classes ("cc_modules")
  :properties
  (("abstract"
    :value "no"))
  :geometry-width "400"
  :geometry-height "450"
  :parameters
  (("dyrk1a.defval"
    :value "0")
   ("kis.defval"
    :value "1"))
  :terminals
  (("in_erk"
    :is-eq-to "sa_g1.input"
    :geometry-side "TOP"
    :geometry-position "0.50625")
   ("in_mkk3"
    :is-eq-to "sa_g0.input"
    :geometry-side "TOP"
    :geometry-position "0.22625")
   ("in_rhoa"
    :is-eq-to "sa_g2.input"
    :geometry-side "TOP"
    :geometry-position "0.79125")
   ("out_dyrk1a"
    :is-eq-to "sa_c.output"
    :geometry-side "BOTTOM"
    :geometry-position "0.14625")
   ("out_kis"
    :is-eq-to "s2.output"
    :geometry-side "BOTTOM"
    :geometry-position "0.84375")
   ("out_mirk"
    :is-eq-to "s1.output"
    :geometry-side "BOTTOM"
    :geometry-position "0.49875"))
  :modules
  (("and_2"
    :is-a "and-3"
    :documentation "Mirk transcription is activated by a RhoA dependent mechanism and requires ERK inhibition \\cite{Mercer:2006}.
Mirk/Dyrk1b kinase activaty is upregulated by MKK3/6 phosphorylation \\cite{Lim:2002,Friedman:2007}.
Furthermore, it can be sequestered by p38 \\cite{Lim_2:2002}. However, this was shown in cancer cells with mutant p53 \\cite{Friedman:2007}. Hence, this effect was not included in our model.
Mirk expression seems to be cell cycle dependent (high in G$_0$/G$_1$, low (one tenth) in S phase and the rest of the cell cycle). In G$_0$/G$_1$, its expression is much higher than that of p38 so that one can assume that its inhibition by p38 can only occur in S phase, and not in G$_0$/G$_1$. Hence, we delayed this mechanism with a time scale `2' \\cite{Mercer:2006}."
    :geometry-x "199"
    :geometry-y "206")
   ("dyrk1a"
    :is-a "kinase"
    :documentation "Dual specificity tyrosine-phosphorylation-regulated kinase 1A.
Dyrk1A/B posses a NLS sequence and are predominantly nuclear but can also be found in the cytoplasm \\cite{Mercer:2006}.
Found in the brain but was also proved to be expressed in the liver."
    :geometry-x "58"
    :geometry-y "317"
    :graphical-flip "00"
    :graphical-rotation "0")
   ("input_dyrk1a"
    :is-a "source"
    :geometry-x "58"
    :geometry-y "250"
    :graphical-flip "00"
    :graphical-rotation "0")
   ("input_kis"
    :is-a "source"
    :geometry-x "337"
    :geometry-y "249")
   ("kis"
    :is-a "kinase"
    :documentation "Kinase interacting stathmin."
    :geometry-x "336"
    :geometry-y "317")
   ("mirk_dyrk1b"
    :is-a "kinase"
    :documentation "Dual specificity tyrosine-phosphorylation-regulated kinase 1B (Dyrk1B), also known as Mirk.
Mirk levels are high in G$_0$ and then diminish in G$_1$ \\cite{Deng:2004}.
Dyrk1A/B posses a NLS sequence and are predominantly nuclear, but can also be found in the cytoplasm \\cite{Mercer:2006}.
Although its higher expression is found in the skeletal muscle, it is also found in the brain and the liver as well."
    :geometry-x "199"
    :geometry-y "317"
    :graphical-flip "00"
    :graphical-rotation "0")
   ("not0"
    :is-a "not"
    :geometry-x "200"
    :geometry-y "136")
   ("s1"
    :is-a "struct-adapter-compound"
    :geometry-x "199"
    :geometry-y "377")
   ("s2"
    :is-a "struct-adapter-compound"
    :geometry-x "337"
    :geometry-y "377")
   ("sa_c"
    :is-a "struct-adapter-compound"
    :geometry-x "58"
    :geometry-y "377")
   ("sa_g0"
    :is-a "struct-adapter-gate"
    :geometry-x "90"
    :geometry-y "51")
   ("sa_g1"
    :is-a "struct-adapter-gate"
    :geometry-x "202"
    :geometry-y "51")
   ("sa_g2"
    :is-a "struct-adapter-gate"
    :geometry-x "316"
    :geometry-y "51"))
  :links
  (("and_2input2_not0output"
    :terminals ("and_2.input2" "not0.output")
    :edges (("0" "1" nil)))
   ("and_2input3_sa_g2output"
    :terminals ("and_2.input3" "sa_g2.output")
    :edges (("0" "1" nil)))
   ("input_kisoutput_kisinput"
    :terminals ("input_kis.output" "kis.input" "s2.input")
    :nodes (("337" "308"))
    :edges (("0" "-1" nil) ("1" "-1" nil) ("2" "-1" nil)))
   ("mirk_dyrk1binput_input_mirkoutput"
    :terminals ("mirk_dyrk1b.input" "s1.input" "and_2.output")
    :nodes (("199" "309"))
    :edges (("0" "-1" nil) ("1" "-1" nil) ("2" "-1" nil)))
   ("sa_cinput_dyrk1ainput"
    :terminals ("sa_c.input" "dyrk1a.input" "input_dyrk1a.output")
    :nodes (("58" "309"))
    :edges (("0" "-1" nil) ("1" "-1" nil) ("2" "-1" nil)))
   ("sa_g0output_and_2input1"
    :terminals ("sa_g0.output" "and_2.input1")
    :edges (("0" "1" nil)))
   ("sa_g1output_not0input"
    :terminals ("sa_g1.output" "not0.input")
    :edges (("0" "1" nil)))))


(define-module
  :class "mod_jakstat_v2"
  :super-classes ("cc_modules")
  :properties
  (("abstract"
    :value "no"))
  :geometry-width "350"
  :geometry-height "476"
  :parameters
  (("activ.time"
    :value "2")
   ("and_2.time"
    :value "2"))
  :terminals
  (("in_cdk46"
    :is-eq-to "s6.input"
    :geometry-side "BOTTOM"
    :geometry-position "0.10428572")
   ("in_cycd1"
    :is-eq-to "s4.input"
    :geometry-side "BOTTOM"
    :geometry-position "0.29")
   ("in_il6"
    :is-eq-to "sa_g.input"
    :geometry-side "TOP"
    :geometry-position "0.6585714")
   ("in_p21free"
    :is-eq-to "s5.input"
    :geometry-side "BOTTOM"
    :geometry-position "0.73285717")
   ("in_src"
    :is-eq-to "s3.input"
    :geometry-side "TOP"
    :geometry-position "0.34428573")
   ("out_jak"
    :is-eq-to "s1.output"
    :geometry-side "RIGHT"
    :geometry-position "0.2909664")
   ("out_stat3"
    :is-eq-to "s2.output"
    :geometry-side "BOTTOM"
    :geometry-position "0.4842857"))
  :modules
  (("activ"
    :is-a "activ"
    :documentation "We include a time scale `2' here since, in contrast to the activation of p21, STAT3 activation only involves post-transcriptional changes."
    :geometry-x "256"
    :geometry-y "350"
    :graphical-flip "01")
   ("activ7"
    :is-a "activ"
    :documentation "\\cite{Heinrich:2003}"
    :geometry-x "230"
    :geometry-y "100")
   ("and_2"
    :is-a "and-2"
    :documentation "cyclin~D1 inhibition of STAT3 has been shown to be CDK4/6 independent \\cite{Bienvenu:2001}, so we assume that only free cyclin~D1 can inhibit STAT3."
    :geometry-x "69"
    :geometry-y "345"
    :graphical-flip "01")
   ("and_22"
    :is-a "and-3"
    :documentation "JAK activates STAT3 \\cite{Akira:1997}.
p21 inhibits STAT3 by binding \\cite{Roninson:2002}.
Free cyclin~D1 represses STAT3 activation \\cite{Bienvenu:2001}."
    :geometry-x "230"
    :geometry-y "211")
   ("and_3"
    :is-a "and-3"
    :documentation "Src activates STAT3 \\cite{Boureux:2005,Barre:2007}.
p21 inhibits STAT3 by binding \\cite{Roninson:2002}.
Free cyclin~D1 represses STAT3 activation \\cite{Bienvenu:2001}."
    :geometry-x "120"
    :geometry-y "207")
   ("free_cycd1"
    :is-a "dummy"
    :geometry-x "69"
    :geometry-y "297"
    :graphical-flip "00"
    :graphical-rotation "0")
   ("free_p21_t2"
    :is-a "dummy"
    :geometry-x "256"
    :geometry-y "297"
    :graphical-flip "00"
    :graphical-rotation "0")
   ("jak"
    :is-a "kinase"
    :documentation "Janus kinase 2."
    :geometry-x "231"
    :geometry-y "146")
   ("not"
    :is-a "not"
    :geometry-x "46"
    :geometry-y "380"
    :graphical-flip "01")
   ("not_du"
    :is-a "not-du"
    :geometry-x "256"
    :geometry-y "241")
   ("not_du0"
    :is-a "not-du"
    :geometry-x "195"
    :geometry-y "248")
   ("not_du1"
    :is-a "not-du"
    :geometry-x "69"
    :geometry-y "249")
   ("not_lr0"
    :is-a "not-du"
    :geometry-x "148"
    :geometry-y "248")
   ("s1"
    :is-a "struct-adapter-compound"
    :geometry-x "291"
    :geometry-y "138"
    :graphical-rotation "270")
   ("s2"
    :is-a "struct-adapter-compound"
    :geometry-x "169"
    :geometry-y "417")
   ("s3"
    :is-a "struct-adapter-gate"
    :geometry-x "120"
    :geometry-y "50"
    :graphical-flip "00"
    :graphical-rotation "0")
   ("s4"
    :is-a "struct-adapter-gate"
    :geometry-x "101"
    :geometry-y "417"
    :graphical-flip "01"
    :graphical-rotation "0")
   ("s5"
    :is-a "struct-adapter-gate"
    :geometry-x "256"
    :geometry-y "417"
    :graphical-flip "01"
    :graphical-rotation "0")
   ("s6"
    :is-a "struct-adapter-gate"
    :geometry-x "36"
    :geometry-y "418"
    :graphical-flip "01"
    :graphical-rotation "0")
   ("sa_g"
    :is-a "struct-adapter-gate"
    :geometry-x "230"
    :geometry-y "50")
   ("stat3"
    :is-a "transfactor"
    :documentation "Signal transducer and activator of transcription 3."
    :geometry-x "169"
    :geometry-y "340"))
  :links
  (("activ7input1_sa_goutput"
    :terminals ("activ7.input1" "sa_g.output")
    :edges (("0" "1" nil)))
   ("jakinput_and_22input2"
    :terminals ("jak.input" "and_22.input2" "activ7.output" "s1.input")
    :nodes (("230" "138"))
    :edges (("0" "-1" nil) ("1" "-1" nil) ("2" "-1" nil) ("3" "-1" nil)))
   ("notinput_s6output"
    :terminals ("not.input" "s6.output")
    :edges (("0" "1" nil)))
   ("notoutput_and_2input1"
    :terminals ("not.output" "and_2.input1")
    :edges (("0" "1" nil)))
   ("not_du0input_free_p21_t2input"
    :terminals ("not_du0.input" "free_p21_t2.input" "not_du.input"
                "activ.output")
    :nodes (("256" "293"))
    :edges (("0" "-1" nil) ("1" "-1" nil) ("2" "-1" nil) ("3" "-1" nil)))
   ("not_du0output_and_3input3"
    :terminals ("not_du0.output" "and_3.input3")
    :edges (("0" "1" nil)))
   ("not_du1output_and_3input1"
    :terminals ("not_du1.output" "and_3.input1")
    :edges (("0" "1" nil)))
   ("not_duoutput_and_22input3"
    :terminals ("not_du.output" "and_22.input3")
    :edges (("0" "1" nil)))
   ("not_lr0input_free_cycd1input"
    :terminals ("not_lr0.input" "free_cycd1.input" "not_du1.input"
                "and_2.output")
    :nodes (("69" "294"))
    :edges (("0" "-1" nil) ("1" "-1" nil) ("2" "-1" nil) ("3" "-1" nil)))
   ("not_lr0output_and_22input1"
    :terminals ("not_lr0.output" "and_22.input1")
    :edges (("0" "1" nil)))
   ("s3output_and_3input2"
    :terminals ("s3.output" "and_3.input2")
    :edges (("0" "1" nil)))
   ("s4output_and_2input2"
    :terminals ("s4.output" "and_2.input2")
    :edges (("0" "1" nil)))
   ("s5output_activinput1"
    :terminals ("s5.output" "activ.input1")
    :edges (("0" "1" nil)))
   ("stat3input_and_22output"
    :terminals ("stat3.input" "and_22.output" "s2.input" "and_3.output")
    :nodes (("169" "332"))
    :edges (("0" "-1" nil) ("1" "-1" nil) ("2" "-1" nil) ("3" "-1" nil)))))


(define-module
  :class "mod_ink4"
  :super-classes ("cc_modules")
  :properties
  (("abstract"
    :value "no"))
  :geometry-width "917"
  :geometry-height "649"
  :parameters
  (("activ1e.input1.a"
    :value "2")
   ("activ1e.time"
    :value "2")
   ("activ1j.ignore_in_export"
    :value "1"))
  :terminals
  (("in_abl"
    :is-eq-to "s12.input"
    :geometry-side "TOP"
    :geometry-position "0.23609596")
   ("in_cdc6"
    :is-eq-to "s5.input"
    :geometry-side "TOP"
    :geometry-position "0.46292257")
   ("in_cebprep"
    :is-eq-to "sa_g0.input"
    :geometry-side "BOTTOM"
    :geometry-position "0.8304253")
   ("in_e2f13"
    :is-eq-to "s6.input"
    :geometry-side "BOTTOM"
    :geometry-position "0.73118865")
   ("in_ets"
    :is-eq-to "s13.input"
    :geometry-side "TOP"
    :geometry-position "0.15648855")
   ("in_junb"
    :is-eq-to "s14.input"
    :geometry-side "TOP"
    :geometry-position "0.077971645")
   ("in_miz1"
    :is-eq-to "s10.input"
    :geometry-side "RIGHT"
    :geometry-position "0.3936826")
   ("in_myc"
    :is-eq-to "s1.input"
    :geometry-side "TOP"
    :geometry-position "0.38440567")
   ("in_prb"
    :is-eq-to "s4.input"
    :geometry-side "TOP"
    :geometry-position "0.3091603")
   ("in_smad"
    :is-eq-to "s9.input"
    :geometry-side "TOP"
    :geometry-position "0.5305343")
   ("in_sp1"
    :is-eq-to "s2.input"
    :geometry-side "RIGHT"
    :geometry-position "0.2734977")
   ("in_sp1rep"
    :is-eq-to "sa_g.input"
    :geometry-side "RIGHT"
    :geometry-position "0.5308166")
   ("out_ink4"
    :is-eq-to "s11.output"
    :geometry-side "BOTTOM"
    :geometry-position "0.5392585"))
  :modules
  (("activ14"
    :is-a "activ"
    :geometry-x "403"
    :geometry-y "423")
   ("activ1c"
    :is-a "activ"
    :geometry-x "494"
    :geometry-y "406")
   ("activ1d"
    :is-a "activ"
    :geometry-x "581"
    :geometry-y "424")
   ("activ1e"
    :is-a "and-2"
    :documentation "E2F1-3a induces Ink4c expression \\cite{Pei:2005}.
A complex formed by pRb, E2F1-3 and either C/EBP-$\\alpha$ or -$\\beta$ represses E2F target genes \\cite{Johnson:2005,Nerlov:2007}."
    :geometry-x "681"
    :geometry-y "485"
    :graphical-flip "01")
   ("activ1f"
    :is-a "activ"
    :documentation "\\cite{Piechaczyk:2008}"
    :geometry-x "71"
    :geometry-y "169")
   ("activ1g"
    :is-a "activ"
    :documentation "\\cite{Kim:2006}"
    :geometry-x "216"
    :geometry-y "169")
   ("activ1i"
    :is-a "activ-du"
    :documentation "\\cite{Kim:2006}"
    :geometry-x "424"
    :geometry-y "224"
    :graphical-flip "01")
   ("activ1j"
    :is-a "activ-du"
    :documentation "pRb represses p16 in human cells but not in murine cells \\cite{Pei:2005,Gil:2006}. That is why this reaction is not exported to CellNetAnalyzer."
    :geometry-x "283"
    :geometry-y "222"
    :graphical-flip "01")
   ("activ1k"
    :is-a "activ-rl"
    :documentation "Myc interacts directly with Smad2 and Smad3 on p15 promoter \\cite{Wanzel:2003}.
Furthermore it induces bmi1 expression, which represses INK4b \\cite{Guney:2006}."
    :geometry-x "352"
    :geometry-y "224"
    :graphical-rotation "270")
   ("activr"
    :is-a "activ"
    :documentation "\\cite{Chang:2003}"
    :geometry-x "143"
    :geometry-y "169")
   ("and_27"
    :is-a "and-2"
    :geometry-x "253"
    :geometry-y "328")
   ("and_3"
    :is-a "and-5"
    :documentation "Smad complexed with Sp1 can induce expression of p15 if not repressed by cdc6 \\cite{Kim:2006} but it also requires the binding of Miz-1 to the core promoter \\cite{Wanzel:2003}.
A complex containing Sp1 and HDAC can bind promoters of Sp1 target genes and repress their expression \\cite{Wierstra_2:2008}."
    :geometry-x "494"
    :geometry-y "214")
   ("ink4"
    :is-a "dummy"
    :geometry-x "494"
    :geometry-y "474")
   ("ink4a"
    :is-a "other"
    :documentation "Cyclin-dependent kinase inhibitor 2A, also known as inhibitor of CDK4 kinase (Ink4) or p16."
    :geometry-x "307"
    :geometry-y "371")
   ("ink4b"
    :is-a "other"
    :documentation "Cyclin-dependent kinase inhibitor 2B, also known as inhibitor of CDK4 kinase (Ink4) or p15."
    :geometry-x "494"
    :geometry-y "328")
   ("ink4c"
    :is-a "other"
    :documentation "Cyclin-dependent kinase inhibitor 2C, also known as inhibitor of CDK4 kinase (Ink4) or p18."
    :geometry-x "670"
    :geometry-y "372")
   ("not"
    :is-a "not"
    :geometry-x "690"
    :geometry-y "292"
    :graphical-rotation "90")
   ("not0"
    :is-a "not"
    :geometry-x "729"
    :geometry-y "530"
    :graphical-flip "01")
   ("notf"
    :is-a "not"
    :geometry-x "304"
    :geometry-y "293"
    :graphical-rotation "90")
   ("not_du0"
    :is-a "not-du"
    :geometry-x "451"
    :geometry-y "158"
    :graphical-flip "01")
   ("repress_ink4a"
    :is-a "dummy"
    :geometry-x "352"
    :geometry-y "274")
   ("s1"
    :is-a "struct-adapter-gate"
    :geometry-x "352"
    :geometry-y "49")
   ("s10"
    :is-a "struct-adapter-gate"
    :geometry-x "831"
    :geometry-y "255"
    :graphical-rotation "90")
   ("s11"
    :is-a "struct-adapter-compound"
    :geometry-x "494"
    :geometry-y "574"
    :graphical-flip "10"
    :graphical-rotation "0")
   ("s12"
    :is-a "struct-adapter-gate"
    :geometry-x "216"
    :geometry-y "49")
   ("s13"
    :is-a "struct-adapter-gate"
    :geometry-x "143"
    :geometry-y "49")
   ("s14"
    :is-a "struct-adapter-gate"
    :geometry-x "71"
    :geometry-y "49")
   ("s2"
    :is-a "struct-adapter-gate"
    :geometry-x "831"
    :geometry-y "177"
    :graphical-rotation "90")
   ("s4"
    :is-a "struct-adapter-gate"
    :geometry-x "283"
    :geometry-y "49"
    :graphical-flip "00")
   ("s5"
    :is-a "struct-adapter-gate"
    :geometry-x "424"
    :geometry-y "49"
    :graphical-flip "00")
   ("s6"
    :is-a "struct-adapter-gate"
    :geometry-x "670"
    :geometry-y "574"
    :graphical-flip "01")
   ("s9"
    :is-a "struct-adapter-gate"
    :geometry-x "486"
    :geometry-y "49")
   ("sa_g"
    :is-a "struct-adapter-gate"
    :geometry-x "829"
    :geometry-y "344"
    :graphical-rotation "90")
   ("sa_g0"
    :is-a "struct-adapter-gate"
    :geometry-x "761"
    :geometry-y "575"
    :graphical-flip "01")
   ("tf_ink4a"
    :is-a "dummy"
    :geometry-x "143"
    :geometry-y "272"))
  :links
  (("activ14input1_ink4ainput"
    :terminals ("activ14.input1" "ink4a.input" "and_27.output")
    :nodes (("307" "368"))
    :edges (("0" "-1" nil) ("1" "-1" nil) ("2" "-1" nil)))
   ("activ1cinput1_ink4binput"
    :terminals ("activ1c.input1" "ink4b.input" "and_3.output")
    :nodes (("494" "325"))
    :edges (("0" "-1" nil) ("1" "-1" nil) ("2" "-1" nil)))
   ("activ1dinput1_ink4cinput"
    :terminals ("activ1d.input1" "ink4c.input" "activ1e.output")
    :nodes (("670" "369"))
    :edges (("0" "-1" nil) ("1" "-1" nil) ("2" "-1" nil)))
   ("and_27input1_tf_ink4ainput0"
    :terminals ("and_27.input1" "tf_ink4a.input" "activ1f.output"
                "activ1g.output" "activr.output")
    :nodes (("143" "269"))
    :edges (("0" "-1" nil) ("1" "-1" nil) ("2" "-1" nil) ("3" "-1" nil)
            ("4" "-1" nil)))
   ("and_3input1_not_du0output"
    :terminals ("and_3.input1" "not_du0.output")
    :edges (("0" "1" nil)))
   ("and_3input2_s9output"
    :terminals ("and_3.input2" "s9.output")
    :edges (("0" "1" nil)))
   ("and_3input3_s2output"
    :terminals ("and_3.input3" "s2.output")
    :edges (("0" "1" nil)))
   ("and_3input4_s10output"
    :terminals ("and_3.input4" "s10.output")
    :edges (("0" "1" nil)))
   ("ink4input_activ14output"
    :terminals ("ink4.input" "activ14.output" "activ1c.output"
                "activ1d.output" "s11.input")
    :nodes (("494" "468"))
    :edges (("0" "-1" nil) ("1" "-1" nil) ("2" "-1" nil) ("3" "-1" nil)
            ("4" "-1" nil)))
   ("not0input_sa_g0output"
    :terminals ("not0.input" "sa_g0.output")
    :edges (("0" "1" nil)))
   ("not0output_activ1einput2"
    :terminals ("not0.output" "activ1e.input2")
    :edges (("0" "1" nil)))
   ("notfinput_repress_ink4ainput0"
    :terminals ("notf.input" "repress_ink4a.input" "activ1i.output"
                "activ1j.output" "activ1k.output")
    :nodes (("352" "269"))
    :edges (("0" "-1" nil) ("1" "-1" nil) ("2" "-1" nil) ("3" "-1" nil)
            ("4" "-1" nil)))
   ("notfoutput_and_27input2"
    :terminals ("notf.output" "and_27.input2")
    :edges (("0" "1" nil)))
   ("notinput_sa_goutput"
    :terminals ("not.input" "sa_g.output")
    :edges (("0" "1" nil)))
   ("notoutput_and_3input5"
    :terminals ("not.output" "and_3.input5")
    :edges (("0" "1" nil)))
   ("s12output_activ1ginput1"
    :terminals ("s12.output" "activ1g.input1")
    :edges (("0" "1" nil)))
   ("s13output_activrinput1"
    :terminals ("s13.output" "activr.input1")
    :edges (("0" "1" nil)))
   ("s14output_activ1finput1"
    :terminals ("s14.output" "activ1f.input1")
    :edges (("0" "1" nil)))
   ("s1output_activ1kinput1"
    :terminals ("s1.output" "activ1k.input1")
    :edges (("0" "1" nil)))
   ("s4output_activ1jinput1"
    :terminals ("s4.output" "activ1j.input1")
    :edges (("0" "1" nil)))
   ("s5output_activ1iinput1"
    :terminals ("s5.output" "activ1i.input1" "not_du0.input")
    :nodes (("424" "56"))
    :edges (("0" "-1" nil) ("1" "-1" nil) ("2" "-1" nil)))
   ("s6output_activ1einput1"
    :terminals ("s6.output" "activ1e.input1")
    :edges (("0" "1" nil)))))


(define-module
  :class "mod_ieg_v5"
  :super-classes ("cc_modules")
  :properties
  (("abstract"
    :value "no"))
  :geometry-width "1200"
  :geometry-height "1200"
  :parameters
  (("activ3.time"
    :value "2")
   ("activ_rl0.ignore_in_export"
    :value "1")
   ("activ_rl0.logexcl"
    :value "0")
   ("c_ebpbres.defval"
    :value "1"))
  :terminals
  (("in_akt"
    :is-eq-to "sa_g0.input"
    :geometry-side "RIGHT"
    :geometry-position "0.65958333")
   ("in_cycd1"
    :is-eq-to "sa_g5.input"
    :geometry-side "BOTTOM"
    :geometry-position "0.94708335")
   ("in_dyrk1a"
    :is-eq-to "sa_g.input"
    :geometry-side "RIGHT"
    :geometry-position "0.7129167")
   ("in_e2fres"
    :is-eq-to "sa_g4.input"
    :geometry-side "BOTTOM"
    :geometry-position "0.86625")
   ("in_erk"
    :is-eq-to "s5.input"
    :geometry-side "RIGHT"
    :geometry-position "0.20541665")
   ("in_fbw7"
    :is-eq-to "and_2_rl9.input2"
    :geometry-side "RIGHT"
    :geometry-position "0.49125")
   ("in_gsk3b"
    :is-eq-to "and_2_rl9.input1"
    :geometry-side "RIGHT"
    :geometry-position "0.45208338")
   ("in_jnk"
    :is-eq-to "s4.input"
    :geometry-side "RIGHT"
    :geometry-position "0.11791667")
   ("in_mycrep"
    :is-eq-to "s18.input"
    :geometry-side "LEFT"
    :geometry-position "0.49708334")
   ("in_nfkbres"
    :is-eq-to "s17.input"
    :geometry-side "LEFT"
    :geometry-position "0.44041672")
   ("in_p38"
    :is-eq-to "s10.input"
    :geometry-side "RIGHT"
    :geometry-position "0.04124999")
   ("in_p53"
    :is-eq-to "s16.input"
    :geometry-side "LEFT"
    :geometry-position "0.55625")
   ("in_pkc"
    :is-eq-to "sa_g7.input"
    :geometry-side "BOTTOM"
    :geometry-position "0.43208334")
   ("in_pp1"
    :is-eq-to "s23.input"
    :geometry-side "RIGHT"
    :geometry-position "0.6170833")
   ("in_pp2a"
    :is-eq-to "s22.input"
    :geometry-side "RIGHT"
    :geometry-position "0.33041665")
   ("in_prb"
    :is-eq-to "sa_g3.input"
    :geometry-side "BOTTOM"
    :geometry-position "0.7920833")
   ("in_rsk"
    :is-eq-to "s9.input"
    :geometry-side "RIGHT"
    :geometry-position "0.5795833")
   ("in_smad"
    :is-eq-to "s21.input"
    :geometry-side "LEFT"
    :geometry-position "0.3870833")
   ("in_sp1"
    :is-eq-to "sa_g1.input"
    :geometry-side "LEFT"
    :geometry-position "0.6620833")
   ("in_sp1rep"
    :is-eq-to "sa_g2.input"
    :geometry-side "BOTTOM"
    :geometry-position "0.13041666")
   ("in_stat3"
    :is-eq-to "sa_g6.input"
    :geometry-side "RIGHT"
    :geometry-position "0.7995833")
   ("out_ap1"
    :is-eq-to "s6.output"
    :geometry-side "BOTTOM"
    :geometry-position "0.19291668")
   ("out_cebpa"
    :is-eq-to "sa_c.output"
    :geometry-side "BOTTOM"
    :geometry-position "0.50708336")
   ("out_cebprep"
    :is-eq-to "sa_c0.output"
    :geometry-side "BOTTOM"
    :geometry-position "0.66791666")
   ("out_cjun"
    :is-eq-to "s60.output"
    :geometry-side "RIGHT"
    :geometry-position "0.40124997")
   ("out_creb"
    :is-eq-to "s7.output"
    :geometry-side "BOTTOM"
    :geometry-position "0.35875002")
   ("out_ets"
    :is-eq-to "s3.output"
    :geometry-side "LEFT"
    :geometry-position "0.25125")
   ("out_iex1"
    :is-eq-to "s15.output"
    :geometry-side "BOTTOM"
    :geometry-position "0.061250005")
   ("out_junb"
    :is-eq-to "s20.output"
    :geometry-side "LEFT"
    :geometry-position "0.32124996"))
  :modules
  (("activ"
    :is-a "activ"
    :documentation "p38 activates MEF2c by phosphorylation, which leads to c-jun gene induction \\cite{Shaulian:2001}."
    :geometry-x "516"
    :geometry-y "457")
   ("activ0"
    :is-a "activ"
    :documentation "\\cite{Shaulian:2001}"
    :geometry-x "760"
    :geometry-y "200")
   ("activ1"
    :is-a "activ"
    :documentation "\\cite{Hodge:1998,Oda:2005}"
    :geometry-x "347"
    :geometry-y "248")
   ("activ1o"
    :is-a "activ-rl"
    :documentation "\\cite{Buchwalter:2004}"
    :geometry-x "473"
    :geometry-y "141")
   ("activ2"
    :is-a "activ"
    :documentation "RSK has been shown to phosphorylate c-Fos \\cite{Frodin:1999}."
    :geometry-x "853"
    :geometry-y "510"
    :graphical-rotation "180")
   ("activ3"
    :is-a "activ"
    :geometry-x "802"
    :geometry-y "396"
    :graphical-rotation "90")
   ("activ4"
    :is-a "and-2"
    :documentation "PP2a inhibits C/EBP$\\alpha$ \\cite{Buck:2003} as well as PKC \\cite{Ramji:2002}."
    :geometry-x "608"
    :geometry-y "941"
    :graphical-flip "10")
   ("activ5"
    :is-a "and-4"
    :documentation "RSK activates C/EBP$\\beta$ by phosphorylation \\cite{Buck:2003}.
CREB induces its expression \\cite{Ramji:2002}.
Akt seems to inactivate C/EBP$\\beta$ after Insulin stimulation \\cite{Guo:2001}.
"
    :geometry-x "805"
    :geometry-y "937"
    :graphical-flip "11"
    :graphical-rotation "90")
   ("activ6"
    :is-a "activ"
    :documentation "\\cite{Ramji:2002}"
    :geometry-x "774"
    :geometry-y "828"
    :graphical-flip "01")
   ("activ_du"
    :is-a "activ-du"
    :documentation "\\cite{Chen:1994}"
    :geometry-x "254"
    :geometry-y "676")
   ("activ_du4"
    :is-a "activ-du"
    :documentation "\\cite{Oda:2005}"
    :geometry-x "430"
    :geometry-y "657")
   ("activ_du5"
    :is-a "activ-lr"
    :documentation "\\cite{Oda:2005}"
    :geometry-x "302"
    :geometry-y "589")
   ("activ_du6"
    :is-a "activ-du"
    :documentation "\\cite{Oda:2005}"
    :geometry-x "297"
    :geometry-y "478")
   ("activ_lr1"
    :is-a "activ-du"
    :documentation "\\cite{Oda:2005}"
    :geometry-x "347"
    :geometry-y "665")
   ("activ_rl"
    :is-a "and-2"
    :documentation "CREB is activated through phosphorylation by either Akt or RSK \\cite{Frodin:1999,Chang:2003}.
PP1 dephosphorylates CREB \\cite{Flores-Delgado:2007}."
    :geometry-x "545"
    :geometry-y "746"
    :graphical-flip "10"
    :graphical-rotation "90")
   ("activ_rl0"
    :is-a "activ-rl"
    :documentation "p38 phosphorylates Elk-1 \\cite{Buchwalter:2004} but seems to be a poor kinase for Elk-1 \\cite{Shi:2002}. So this reaction will be excluded from export."
    :geometry-x "473"
    :geometry-y "49")
   ("activ_rl1"
    :is-a "activ-rl"
    :documentation "\\cite{Chang_2:2003,Buchwalter:2004}"
    :geometry-x "473"
    :geometry-y "197")
   ("activ_rl2"
    :is-a "and-2"
    :documentation "CREB is activated through phosphorylation by either Akt or RSK \\cite{Frodin:1999,Chang:2003}.
PP1 dephosphorylates CREB \\cite{Flores-Delgado:2007}."
    :geometry-x "544"
    :geometry-y "706"
    :graphical-rotation "90")
   ("activ_rl3"
    :is-a "activ-du"
    :documentation "RSK phosphorylates the Serum Response Factor which induces Fos expression \\cite{Anjum:2008}."
    :geometry-x "608"
    :geometry-y "619")
   ("activ_rl4"
    :is-a "activ"
    :documentation "Sap-1 activation (a member of the Ternary Complex Factor family) leads to c-fos gene induction \\cite{Zarubin:2005}."
    :geometry-x "401"
    :geometry-y "316")
   ("activ_rl7"
    :is-a "activ-rl"
    :documentation "\\cite{Oda:2005,Piechaczyk:2008}"
    :geometry-x "830"
    :geometry-y "214"
    :graphical-rotation "270")
   ("activ_rl8"
    :is-a "activ-rl"
    :documentation "\\cite{Oda:2005}"
    :geometry-x "819"
    :geometry-y "291")
   ("activ_rla"
    :is-a "activ-rl"
    :documentation "p38 activates Sap-1 (a member of the Ternary Complex Factor family) by phosphorylation, which leads to c-fos gene induction \\cite{Zarubin:2005,Buchwalter:2004}."
    :geometry-x "563"
    :geometry-y "172")
   ("activ_rlb"
    :is-a "activ-rl"
    :documentation "ERK activates Sap-1 (a member of the Ternary Complex Factor family) by phosphorylation, which leads to c-fos gene induction \\cite{Zarubin:2005,Buchwalter:2004}."
    :geometry-x "529"
    :geometry-y "247")
   ("and_2"
    :is-a "and-4"
    :documentation "Inhibition of Sp1 activty on the IEX-1 promoter by p53 does not occur through direct interaction but rather via a cofactor binding both p53 and Sp1 \\cite{Wu_2:2003}.
Akt inhibits IEX-1 \\cite{Osawa:2003}.
A complex containing Sp1 and HDAC can bind promoters of Sp1 target genes and repress their expression \\cite{Wierstra_2:2008}."
    :geometry-x "145"
    :geometry-y "794"
    :graphical-rotation "0")
   ("and_20"
    :is-a "and-2"
    :documentation "Smad cooperates with NF-$\\kappa$B to induce JunB expression after TGF-$\\beta$ stimulation \\cite{Lopez-Rovira:2000}.
However even if NF-$\\kappa$B activity is required, NF-$\\kappa$B activation seems to be mediated differently from the standard I$\\kappa$B pathway. So to account for this effect, we introduced a reservoir for NF-$\\kappa$B, whose presence is required for JunB expression. 
JunB is also activated by JNK in T cell differentiation \\cite{Piechaczyk:2008} but it was not shown to occur during normal cell cycle progression."
    :geometry-x "161"
    :geometry-y "475"
    :graphical-rotation "270")
   ("and_21"
    :is-a "and-2"
    :documentation "Dyrk1a activates CREB by phosphorylation \\cite{Lim:2002}. Since PP1 dephosphorylates CREB\\cite{Flores-Delgado:2007}, we assume that this mechanism is reversed by PP1."
    :geometry-x "546"
    :geometry-y "843"
    :graphical-rotation "90")
   ("and_22"
    :is-a "and-2"
    :geometry-x "680"
    :geometry-y "578"
    :graphical-rotation "180")
   ("and_2v"
    :is-a "and-2"
    :documentation "Dimerization of c-Jun with c-Fos increases c-Jun transcriptional activity \\cite{Shaulian:2001}."
    :geometry-x "313"
    :geometry-y "530")
   ("and_2w"
    :is-a "and-3"
    :documentation "After expression, c-jun requires phosphorylation by JNK to become active \\cite{Oda:2005}.
Dimerization with JunB decreases c-jun transcriptional activity \\cite{Shaulian:2001}."
    :geometry-x "669"
    :geometry-y "458"
    :graphical-flip "01"
    :graphical-rotation "270")
   ("and_2x"
    :is-a "and-3"
    :documentation "\\cite{Oda:2005}"
    :geometry-x "414"
    :geometry-y "407")
   ("and_2_rl"
    :is-a "and-2-rl"
    :documentation "ERK and p38 cooperate to activate Elk-1 after UV irradiation \\cite{Buchwalter:2004}."
    :geometry-x "546"
    :geometry-y "98")
   ("and_2_rl4"
    :is-a "and-2-rl"
    :documentation "\\cite{Chang:2003}"
    :geometry-x "220"
    :geometry-y "301")
   ("and_2_rl9"
    :is-a "and-2-rl"
    :documentation "Fbw7 ubiquitinates c-jun after phosphorylation by GSK3$\\beta$ \\cite{Minella:2005}."
    :geometry-x "1038"
    :geometry-y "589")
   ("and_3"
    :is-a "and-5"
    :documentation "p53 alone induces a 26-fold change in IEX-1 expression and NF-$\\kappa$B alone a 70-fold change while both together function synergistically and induce a 148-fold change. So we decide to model this synergy in an AND gate although an OR gate could be correct as well \\cite{Wu_2:2003}.
Akt inhibits IEX-1 \\cite{Osawa:2003}.
A complex containing Sp1 and HDAC can bind promoters of Sp1 target genes and repress their expression \\cite{Wierstra_2:2008}."
    :geometry-x "73"
    :geometry-y "759")
   ("and_30"
    :is-a "and-3"
    :documentation "A complex formed by pRb, E2F1-3 and either C/EBP-$\\alpha$ or -$\\beta$ represses E2F target genes \\cite{Johnson:2005,Nerlov:2007}."
    :geometry-x "751"
    :geometry-y "1036")
   ("and_31"
    :is-a "and-4"
    :documentation "RSK activates C/EBP$\\beta$ by phosphorylation \\cite{Buck:2003}.
STAT3 induces its expression \\cite{Ramji:2002}.
Akt seems to inactivate C/EBP$\\beta$ after Insulin stimulation \\cite{Guo:2001}."
    :geometry-x "954"
    :geometry-y "951"
    :graphical-rotation "90")
   ("and_4"
    :is-a "and-5"
    :documentation "A complex formed by pRb, E2F1-3 and either C/EBP-$\\alpha$ or -$\\beta$ represses E2F target genes \\cite{Johnson:2005,Nerlov:2007}.
However, only its unphosphorylated form (phosphorylation by RSK) or unbound to cyclin~D1 can be a repressor \\cite{Nerlov:2007}."
    :geometry-x "890"
    :geometry-y "1041")
   ("ap1"
    :is-a "transfactor"
    :documentation "Here AP-1 refers to the complex c-fos/c-jun only."
    :geometry-x "231"
    :geometry-y "594")
   ("creb"
    :is-a "transfactor"
    :documentation "cAMP response element-binding transcription factor (CREB)."
    :geometry-x "430"
    :geometry-y "741")
   ("c_ebpbres"
    :is-a "reservoir"
    :documentation "Reservoir of C/EBP$\\beta$."
    :geometry-x "1058"
    :geometry-y "1038"
    :graphical-flip "00"
    :graphical-rotation "0")
   ("c_ebp_alpha"
    :is-a "transfactor"
    :documentation "CCAAT-enhancer-binding protein $\\alpha$.
Expressed at high level in the liver \\cite{Ramji:2002}."
    :geometry-x "608"
    :geometry-y "1032"
    :graphical-flip "00"
    :graphical-rotation "0")
   ("c_ebp_beta"
    :is-a "transfactor"
    :documentation "CCAAT-enhancer-binding protein $\\beta$.
Is highly expresssed in quiescent hepatocytes but unphosphorylated \\cite{Ramji:2002}.
We refer here to the phosphorylated form of C/EBP$\\beta$."
    :geometry-x "885"
    :geometry-y "943"
    :graphical-flip "00"
    :graphical-rotation "0")
   ("c_ebp_rep"
    :is-a "transfactor"
    :documentation "A complex formed by pRb, E2F1-3 and either C/EBP-$\\alpha$ or -$\\beta$ represses E2F target genes \\cite{Johnson:2005,Nerlov:2007}."
    :geometry-x "800"
    :geometry-y "1081"
    :graphical-flip "00"
    :graphical-rotation "0")
   ("c_fos"
    :is-a "transfactor"
    :documentation "c-fos transcription factor."
    :geometry-x "378"
    :geometry-y "472")
   ("c_jun"
    :is-a "transfactor"
    :documentation "c-Jun transcription factor."
    :geometry-x "591"
    :geometry-y "488")
   ("c_jun_exp"
    :is-a "dummy"
    :geometry-x "680"
    :geometry-y "517"
    :graphical-flip "00"
    :graphical-rotation "0")
   ("deg_c_jun"
    :is-a "dummy"
    :geometry-x "839"
    :geometry-y "592")
   ("elk1"
    :is-a "transfactor"
    :documentation "E twenty-six (ETS)-like transcription factor 1 (Elk1)."
    :geometry-x "347"
    :geometry-y "149")
   ("ets1_2"
    :is-a "transfactor"
    :documentation "(E-twenty six) (ETS) transcription factor 1 and 2."
    :geometry-x "139"
    :geometry-y "309")
   ("iex_1"
    :is-a "other"
    :geometry-x "73"
    :geometry-y "933"
    :graphical-flip "00"
    :graphical-rotation "0")
   ("input_cebpb"
    :is-a "source"
    :geometry-x "1122"
    :geometry-y "1030"
    :graphical-flip "01"
    :graphical-rotation "270")
   ("junb"
    :is-a "transfactor"
    :documentation "JunB transcription factor."
    :geometry-x "172"
    :geometry-y "393"
    :graphical-flip "00"
    :graphical-rotation "0")
   ("mef2c"
    :is-a "transfactor"
    :documentation "MADS box transcription enhancer factor 2."
    :geometry-x "603"
    :geometry-y "319")
   ("not"
    :is-a "not"
    :geometry-x "65"
    :geometry-y "636")
   ("not0"
    :is-a "not"
    :geometry-x "105"
    :geometry-y "733")
   ("not1"
    :is-a "not"
    :geometry-x "259"
    :geometry-y "402"
    :graphical-rotation "270")
   ("not2"
    :is-a "not"
    :geometry-x "473"
    :geometry-y "396"
    :graphical-rotation "90")
   ("not3"
    :is-a "not"
    :geometry-x "609"
    :geometry-y "735"
    :graphical-rotation "90")
   ("not4"
    :is-a "not"
    :geometry-x "647"
    :geometry-y "721"
    :graphical-rotation "90")
   ("not5"
    :is-a "not"
    :geometry-x "614"
    :geometry-y "820"
    :graphical-rotation "90")
   ("not6"
    :is-a "not"
    :geometry-x "293"
    :geometry-y "786"
    :graphical-rotation "90")
   ("not7"
    :is-a "not"
    :geometry-x "202"
    :geometry-y "753"
    :graphical-rotation "90")
   ("not8"
    :is-a "not"
    :geometry-x "156"
    :geometry-y "917"
    :graphical-flip "01")
   ("not9"
    :is-a "not"
    :geometry-x "125"
    :geometry-y "963"
    :graphical-flip "01")
   ("nota"
    :is-a "not"
    :geometry-x "640"
    :geometry-y "904")
   ("notb"
    :is-a "not"
    :geometry-x "895"
    :geometry-y "985")
   ("notc"
    :is-a "not"
    :geometry-x "1066"
    :geometry-y "1101"
    :graphical-rotation "90")
   ("notd"
    :is-a "not"
    :geometry-x "870"
    :geometry-y "882")
   ("note"
    :is-a "not"
    :geometry-x "994"
    :geometry-y "891")
   ("notf"
    :is-a "not"
    :geometry-x "518"
    :geometry-y "937"
    :graphical-flip "01")
   ("not_dum"
    :is-a "not-rl"
    :geometry-x "767"
    :geometry-y "589")
   ("phos_fos"
    :is-a "dummy"
    :geometry-x "700"
    :geometry-y "323")
   ("pp2a_t2_b"
    :is-a "dummy"
    :geometry-x "598"
    :geometry-y "399"
    :graphical-flip "00"
    :graphical-rotation "0")
   ("s10"
    :is-a "struct-adapter-gate"
    :geometry-x "1037"
    :geometry-y "49"
    :graphical-rotation "90")
   ("s15"
    :is-a "struct-adapter-compound"
    :geometry-x "73"
    :geometry-y "1137"
    :graphical-flip "00"
    :graphical-rotation "0")
   ("s16"
    :is-a "struct-adapter-gate"
    :geometry-x "52"
    :geometry-y "667"
    :graphical-flip "00"
    :graphical-rotation "270")
   ("s17"
    :is-a "struct-adapter-gate"
    :geometry-x "71"
    :geometry-y "528"
    :graphical-flip "00"
    :graphical-rotation "270")
   ("s18"
    :is-a "struct-adapter-gate"
    :geometry-x "55"
    :geometry-y "596"
    :graphical-flip "00"
    :graphical-rotation "270")
   ("s20"
    :is-a "struct-adapter-compound"
    :geometry-x "71"
    :geometry-y "385"
    :graphical-flip "00"
    :graphical-rotation "90")
   ("s21"
    :is-a "struct-adapter-gate"
    :geometry-x "71"
    :geometry-y "464"
    :graphical-flip "01"
    :graphical-rotation "90")
   ("s22"
    :is-a "struct-adapter-gate"
    :geometry-x "1037"
    :geometry-y "396"
    :graphical-flip "00"
    :graphical-rotation "90")
   ("s23"
    :is-a "struct-adapter-gate"
    :geometry-x "1035"
    :geometry-y "740"
    :graphical-flip "00"
    :graphical-rotation "90")
   ("s3"
    :is-a "struct-adapter-compound"
    :geometry-x "71"
    :geometry-y "301"
    :graphical-rotation "90")
   ("s4"
    :is-a "struct-adapter-gate"
    :geometry-x "1037"
    :geometry-y "141"
    :graphical-rotation "90")
   ("s5"
    :is-a "struct-adapter-gate"
    :geometry-x "1037"
    :geometry-y "246"
    :graphical-rotation "90")
   ("s6"
    :is-a "struct-adapter-compound"
    :geometry-x "231"
    :geometry-y "1137")
   ("s60"
    :is-a "struct-adapter-compound"
    :geometry-x "1037"
    :geometry-y "481"
    :graphical-flip "00"
    :graphical-rotation "270")
   ("s7"
    :is-a "struct-adapter-compound"
    :geometry-x "430"
    :geometry-y "1137")
   ("s9"
    :is-a "struct-adapter-gate"
    :geometry-x "1037"
    :geometry-y "695"
    :graphical-rotation "90")
   ("sap1"
    :is-a "transfactor"
    :documentation "SRF accessory protein 1 (Sap-1) also known as ETS domain-containing protein Elk-4."
    :geometry-x "455"
    :geometry-y "255")
   ("sa_c"
    :is-a "struct-adapter-compound"
    :geometry-x "608"
    :geometry-y "1137")
   ("sa_c0"
    :is-a "struct-adapter-compound"
    :geometry-x "801"
    :geometry-y "1136")
   ("sa_g"
    :is-a "struct-adapter-gate"
    :geometry-x "1036"
    :geometry-y "855"
    :graphical-rotation "90")
   ("sa_g0"
    :is-a "struct-adapter-gate"
    :geometry-x "1036"
    :geometry-y "791"
    :graphical-rotation "90")
   ("sa_g1"
    :is-a "struct-adapter-gate"
    :geometry-x "42"
    :geometry-y "794"
    :graphical-flip "01"
    :graphical-rotation "90")
   ("sa_g2"
    :is-a "struct-adapter-gate"
    :geometry-x "156"
    :geometry-y "1137"
    :graphical-flip "01")
   ("sa_g3"
    :is-a "struct-adapter-gate"
    :geometry-x "950"
    :geometry-y "1138"
    :graphical-flip "01")
   ("sa_g4"
    :is-a "struct-adapter-gate"
    :geometry-x "1039"
    :geometry-y "1137"
    :graphical-flip "01")
   ("sa_g5"
    :is-a "struct-adapter-gate"
    :geometry-x "1136"
    :geometry-y "1138"
    :graphical-flip "01")
   ("sa_g6"
    :is-a "struct-adapter-gate"
    :geometry-x "1037"
    :geometry-y "959"
    :graphical-rotation "90")
   ("sa_g7"
    :is-a "struct-adapter-gate"
    :geometry-x "518"
    :geometry-y "1139"
    :graphical-flip "01")
   ("trans_fos"
    :is-a "dummy"
    :geometry-x "347"
    :geometry-y "399")
   ("trans_jun"
    :is-a "dummy"
    :geometry-x "430"
    :geometry-y "592"))
  :links
  (("activ3input1_s22output"
    :terminals ("activ3.input1" "s22.output" "nota.input")
    :nodes (("1028" "396"))
    :edges (("0" "-1" nil) ("1" "-1" nil) ("2" "-1" nil)))
   ("activ4output_c_ebp_alphainput"
    :terminals ("activ4.output" "c_ebp_alpha.input" "sa_c.input"
                "and_30.input1")
    :nodes (("608" "1025"))
    :edges (("0" "-1" nil) ("1" "-1" nil) ("2" "-1" nil) ("3" "-1" nil)))
   ("activinput1_mef2cinput"
    :terminals ("activ.input1" "mef2c.input" "activ0.output")
    :nodes (("603" "311"))
    :edges (("0" "-1" nil) ("1" "-1" nil) ("2" "-1" nil)))
   ("activ_du4output_trans_juninput"
    :terminals ("activ_du4.output" "trans_jun.input" "activ_du5.output"
                "activ.output" "activ_du.output" "and_22.input2")
    :nodes (("430" "589"))
    :edges (("0" "-1" nil) ("1" "-1" nil) ("2" "-1" nil) ("3" "-1" nil)
            ("4" "-1" nil) ("5" "-1" nil)))
   ("activ_rl1output_elk1input"
    :terminals ("activ_rl1.output" "elk1.input" "activ1o.output"
                "activ_rl0.output" "and_2_rl.output" "activ1.input1")
    :nodes (("347" "141"))
    :edges (("0" "-1" nil) ("1" "-1" nil) ("2" "-1" nil) ("3" "-1" nil)
            ("4" "-1" nil) ("5" "-1" nil)))
   ("activ_rlaoutput_sap1input"
    :terminals ("activ_rla.output" "sap1.input" "activ_rlb.output"
                "activ_rl4.input1")
    :nodes (("456" "247"))
    :edges (("0" "-1" nil) ("1" "-1" nil) ("2" "-1" nil) ("3" "-1" nil)))
   ("and_22input1_not_dumoutput"
    :terminals ("and_22.input1" "not_dum.output")
    :edges (("0" "1" nil)))
   ("and_22output_c_jun_expinput"
    :terminals ("and_22.output" "c_jun_exp.input" "and_2w.input1")
    :nodes (("680" "514"))
    :edges (("0" "-1" nil) ("1" "-1" nil) ("2" "-1" nil)))
   ("and_2xinput3_not2output"
    :terminals ("and_2x.input3" "not2.output")
    :edges (("0" "1" nil)))
   ("and_30input2_sa_g3output"
    :terminals ("and_30.input2" "sa_g3.output" "and_4.input1")
    :nodes (("951" "1127"))
    :edges (("0" "-1" nil) ("1" "-1" nil) ("2" "-1" nil)))
   ("and_31input3_sa_g6output"
    :terminals ("and_31.input3" "sa_g6.output")
    :edges (("0" "1" nil)))
   ("and_3input1_s16output"
    :terminals ("and_3.input1" "s16.output" "not0.input")
    :nodes (("62" "667"))
    :edges (("0" "-1" nil) ("1" "-1" nil) ("2" "-1" nil)))
   ("and_3input3_s17output"
    :terminals ("and_3.input3" "s17.output" "and_20.input1")
    :nodes (("81" "528"))
    :edges (("0" "-1" nil) ("1" "-1" nil) ("2" "-1" nil)))
   ("and_3input4_not7output"
    :terminals ("and_3.input4" "not7.output")
    :edges (("0" "1" nil)))
   ("and_4input3_c_ebpbresinput"
    :terminals ("and_4.input3" "c_ebpbres.input" "input_cebpb.output"
                "activ5.input1" "and_31.input4")
    :nodes (("1058" "1030"))
    :edges (("0" "-1" nil) ("1" "-1" nil) ("2" "-1" nil) ("3" "-1" nil)
            ("4" "-1" nil)))
   ("ap1input_and_2_rl4input2"
    :terminals ("ap1.input" "and_2_rl4.input2" "and_2v.output"
                "activ_du5.input1" "activ_du6.input1" "s6.input")
    :nodes (("231" "589"))
    :edges (("0" "-1" nil) ("1" "-1" nil) ("2" "-1" nil) ("3" "-1" nil)
            ("4" "-1" nil) ("5" "-1" nil)))
   ("crebinput_activ_rl2output"
    :terminals ("creb.input" "activ_rl2.output" "activ_du4.input1"
                "activ_lr1.input1" "s7.input" "activ_rl.output"
                "and_21.output" "activ5.input2")
    :nodes (("430" "733"))
    :edges (("0" "-1" nil) ("1" "-1" nil) ("2" "-1" nil) ("3" "-1" nil)
            ("4" "-1" nil) ("5" "-1" nil) ("6" "-1" nil) ("7" "-1" nil)))
   ("c_ebp_betainput_activ5output"
    :terminals ("c_ebp_beta.input" "activ5.output" "activ6.input1"
                "and_31.output")
    :nodes (("885" "937"))
    :edges (("0" "-1" nil) ("1" "-1" nil) ("2" "-1" nil) ("3" "-1" nil)))
   ("c_fosinput_and_2xoutput"
    :terminals ("c_fos.input" "and_2x.output" "and_2v.input1")
    :nodes (("378" "464"))
    :edges (("0" "-1" nil) ("1" "-1" nil) ("2" "-1" nil)))
   ("c_juninput_and_2woutput"
    :terminals ("c_jun.input" "and_2w.output" "s60.input" "and_2v.input2")
    :nodes (("591" "481"))
    :edges (("0" "-1" nil) ("1" "-1" nil) ("2" "-1" nil) ("3" "-1" nil)))
   ("ets1_2input_and_2_rl4output"
    :terminals ("ets1_2.input" "and_2_rl4.output" "s3.input")
    :nodes (("139" "301"))
    :edges (("0" "-1" nil) ("1" "-1" nil) ("2" "-1" nil)))
   ("iex_1input_s15input"
    :terminals ("iex_1.input" "s15.input" "and_3.output" "and_2.output")
    :nodes (("73" "925"))
    :edges (("0" "-1" nil) ("1" "-1" nil) ("2" "-1" nil) ("3" "-1" nil)))
   ("junbinput_s20input"
    :terminals ("junb.input" "s20.input" "not1.input" "and_20.output")
    :nodes (("172" "385"))
    :edges (("0" "-1" nil) ("1" "-1" nil) ("2" "-1" nil) ("3" "-1" nil)))
   ("not0output_and_2input2"
    :terminals ("not0.output" "and_2.input2")
    :edges (("0" "1" nil)))
   ("not1output_and_2winput3"
    :terminals ("not1.output" "and_2w.input3")
    :edges (("0" "1" nil)))
   ("not3input_s23output"
    :terminals ("not3.input" "s23.output" "not4.input" "not5.input")
    :nodes (("1028" "741"))
    :edges (("0" "-1" nil) ("1" "-1" nil) ("2" "-1" nil) ("3" "-1" nil)))
   ("not3output_activ_rlinput2"
    :terminals ("not3.output" "activ_rl.input2")
    :edges (("0" "1" nil)))
   ("not4output_activ_rl2input2"
    :terminals ("not4.output" "activ_rl2.input2")
    :edges (("0" "1" nil)))
   ("not5output_and_21input1"
    :terminals ("not5.output" "and_21.input1")
    :edges (("0" "1" nil)))
   ("not6output_and_2input3"
    :terminals ("not6.output" "and_2.input3")
    :edges (("0" "1" nil)))
   ("not7output_and_3input4"
    :terminals ("not7.output" "and_3.input4")
    :edges (("0" "1" nil)))
   ("not8input_sa_g2output"
    :terminals ("not8.input" "sa_g2.output" "not9.input")
    :nodes (("156" "1128"))
    :edges (("0" "-1" nil) ("1" "-1" nil) ("2" "-1" nil)))
   ("not8output_and_2input4"
    :terminals ("not8.output" "and_2.input4")
    :edges (("0" "1" nil)))
   ("not9output_and_3input5"
    :terminals ("not9.output" "and_3.input5")
    :edges (("0" "1" nil)))
   ("notaoutput_activ4input1"
    :terminals ("nota.output" "activ4.input1")
    :edges (("0" "1" nil)))
   ("notboutput_and_4input2"
    :terminals ("notb.output" "and_4.input2")
    :edges (("0" "1" nil)))
   ("notcinput_sa_g5output"
    :terminals ("notc.input" "sa_g5.output")
    :edges (("0" "1" nil)))
   ("notcoutput_and_4input5"
    :terminals ("notc.output" "and_4.input5")
    :edges (("0" "1" nil)))
   ("notdoutput_activ5input4"
    :terminals ("notd.output" "activ5.input4")
    :edges (("0" "1" nil)))
   ("noteoutput_and_31input2"
    :terminals ("note.output" "and_31.input2")
    :edges (("0" "1" nil)))
   ("notfinput_sa_g7output"
    :terminals ("notf.input" "sa_g7.output")
    :edges (("0" "1" nil)))
   ("notfoutput_activ4input2"
    :terminals ("notf.output" "activ4.input2")
    :edges (("0" "1" nil)))
   ("notinput_s18output"
    :terminals ("not.input" "s18.output")
    :edges (("0" "1" nil)))
   ("notoutput_and_3input2"
    :terminals ("not.output" "and_3.input2")
    :edges (("0" "1" nil)))
   ("not_duminput_deg_c_juninput"
    :terminals ("not_dum.input" "deg_c_jun.input" "and_2_rl9.output")
    :nodes (("840" "589"))
    :edges (("0" "-1" nil) ("1" "-1" nil) ("2" "-1" nil)))
   ("phos_fosinput_and_2xinput2"
    :terminals ("phos_fos.input" "and_2x.input2" "activ_rl7.output"
                "activ_rl8.output" "activ2.output")
    :nodes (("700" "320"))
    :edges (("0" "-1" nil) ("1" "-1" nil) ("2" "-1" nil) ("3" "-1" nil)
            ("4" "-1" nil)))
   ("pp2a_t2_binput_not2input"
    :terminals ("pp2a_t2_b.input" "not2.input" "activ3.output")
    :nodes (("598" "396"))
    :edges (("0" "-1" nil) ("1" "-1" nil) ("2" "-1" nil)))
   ("s10output_activ_rl0input1"
    :terminals ("s10.output" "activ_rl0.input1" "activ_rla.input1"
                "and_2_rl.input1" "activ0.input1")
    :nodes (("1027" "49"))
    :edges (("0" "-1" nil) ("1" "-1" nil) ("2" "-1" nil) ("3" "-1" nil)
            ("4" "-1" nil)))
   ("s21output_and_20input2"
    :terminals ("s21.output" "and_20.input2")
    :edges (("0" "1" nil)))
   ("s4output_activ1oinput1"
    :terminals ("s4.output" "activ1o.input1" "activ_rl7.input1"
                "and_2w.input2")
    :nodes (("1028" "141"))
    :edges (("0" "-1" nil) ("1" "-1" nil) ("2" "-1" nil) ("3" "-1" nil)))
   ("s5output_activ_rl1input1"
    :terminals ("s5.output" "activ_rl1.input1" "and_2_rl4.input1"
                "activ_rl8.input1" "activ_rlb.input1" "and_2_rl.input2")
    :nodes (("1026" "247"))
    :edges (("0" "-1" nil) ("1" "-1" nil) ("2" "-1" nil) ("3" "-1" nil)
            ("4" "-1" nil) ("5" "-1" nil)))
   ("s9output_activ_rl2input1"
    :terminals ("s9.output" "activ_rl2.input1" "activ_rl3.input1"
                "activ2.input1" "notb.input" "activ5.input3" "and_31.input1")
    :nodes (("1028" "695"))
    :edges (("0" "-1" nil) ("1" "-1" nil) ("2" "-1" nil) ("3" "-1" nil)
            ("4" "-1" nil) ("5" "-1" nil) ("6" "-1" nil)))
   ("sa_c0input_c_ebp_repinput"
    :terminals ("sa_c0.input" "c_ebp_rep.input" "and_30.output" "and_4.output")
    :nodes (("801" "1077"))
    :edges (("0" "-1" nil) ("1" "-1" nil) ("2" "-1" nil) ("3" "-1" nil)))
   ("sa_g0output_activ_rlinput1"
    :terminals ("sa_g0.output" "activ_rl.input1" "not6.input" "not7.input"
                "notd.input" "note.input")
    :nodes (("1026" "791"))
    :edges (("0" "-1" nil) ("1" "-1" nil) ("2" "-1" nil) ("3" "-1" nil)
            ("4" "-1" nil) ("5" "-1" nil)))
   ("sa_g1output_and_2input1"
    :terminals ("sa_g1.output" "and_2.input1" "activ_du.input1")
    :nodes (("53" "794"))
    :edges (("0" "-1" nil) ("1" "-1" nil) ("2" "-1" nil)))
   ("sa_g4output_and_30input3"
    :terminals ("sa_g4.output" "and_30.input3" "and_4.input4")
    :nodes (("1039" "1128"))
    :edges (("0" "-1" nil) ("1" "-1" nil) ("2" "-1" nil)))
   ("sa_goutput_and_21input2"
    :terminals ("sa_g.output" "and_21.input2")
    :edges (("0" "1" nil)))
   ("trans_fosinput_activ_lr1output"
    :terminals ("trans_fos.input" "activ_lr1.output" "and_2x.input1"
                "activ_du6.output" "activ_rl3.output" "activ_rl4.output"
                "activ1.output" "activ6.output")
    :nodes (("347" "396"))
    :edges (("0" "-1" nil) ("1" "-1" nil) ("2" "-1" nil) ("3" "-1" nil)
            ("4" "-1" nil) ("5" "-1" nil) ("6" "-1" nil) ("7" "-1" nil)))))


(define-module
  :class "phenotype"
  :super-classes ("compound")
  :properties
  (("abstract"
    :value "no"))
  :icon "icons/struct/phenotype")


(define-module
  :class "mod_gtpase"
  :super-classes ("cc_modules")
  :properties
  (("abstract"
    :value "no"))
  :geometry-width "792"
  :geometry-height "550"
  :parameters
  (("activ3.time"
    :value "2")
   ("activg.input2.a"
    :value "1")
   ("and_3.input2.a"
    :value "2"))
  :terminals
  (("in_abl"
    :is-eq-to "s66.input"
    :geometry-side "TOP"
    :geometry-position "0.76325756")
   ("in_p21cyto"
    :is-eq-to "s20.input"
    :geometry-side "TOP"
    :geometry-position "0.3895202")
   ("in_p27cyto"
    :is-eq-to "s30.input"
    :geometry-side "TOP"
    :geometry-position "0.29608586")
   ("in_p27t198"
    :is-eq-to "sa_g.input"
    :geometry-side "TOP"
    :geometry-position "0.109217174")
   ("in_pip3"
    :is-eq-to "s100.input"
    :geometry-side "TOP"
    :geometry-position "0.66477275")
   ("in_ras"
    :is-eq-to "s12.input"
    :geometry-side "TOP"
    :geometry-position "0.57133836")
   ("in_tgfb"
    :is-eq-to "s50.input"
    :geometry-side "TOP"
    :geometry-position "0.19507575")
   ("out_actin"
    :is-eq-to "s2.output"
    :geometry-side "BOTTOM"
    :geometry-position "0.5347222")
   ("out_mdia"
    :is-eq-to "s6.output"
    :geometry-side "BOTTOM"
    :geometry-position "0.2013889")
   ("out_rac"
    :is-eq-to "s17.output"
    :geometry-side "RIGHT"
    :geometry-position "0.4609091")
   ("out_rhoa"
    :is-eq-to "s10.output"
    :geometry-side "LEFT"
    :geometry-position "0.46454546")
   ("out_rock"
    :is-eq-to "s5.output"
    :geometry-side "BOTTOM"
    :geometry-position "0.3743687"))
  :modules
  (("actin"
    :is-a "other"
    :documentation "Actin filaments."
    :geometry-x "423"
    :geometry-y "420"
    :graphical-flip "00"
    :graphical-rotation "0")
   ("activ"
    :is-a "activ"
    :documentation "\\cite{Besson_2:2004}"
    :geometry-x "495"
    :geometry-y "415"
    :graphical-flip "01"
    :graphical-rotation "90")
   ("activ0"
    :is-a "activ"
    :documentation "\\cite{Larrea:2009}"
    :geometry-x "563"
    :geometry-y "465")
   ("activ1"
    :is-a "activ"
    :documentation "\\cite{Mammoto:2004}"
    :geometry-x "159"
    :geometry-y "346")
   ("activ2"
    :is-a "activ"
    :documentation "\\cite{Sirvent:2008}"
    :geometry-x "604"
    :geometry-y "147")
   ("activ3"
    :is-a "activ"
    :geometry-x "308"
    :geometry-y "122")
   ("activ6"
    :is-a "activ"
    :documentation "\\cite{Clarke:1998}"
    :geometry-x "452"
    :geometry-y "147"
    :graphical-flip "00"
    :graphical-rotation "0")
   ("activ7"
    :is-a "activ"
    :documentation "PIP3 activates Rac via activation of guanine-nucleotide exchange factors (GEFs) \\cite{Welch:2003}."
    :geometry-x "526"
    :geometry-y "147"
    :graphical-flip "00"
    :graphical-rotation "0")
   ("activg"
    :is-a "and-2"
    :documentation "Cytoplasmic p21 can bind to ROCK, inhibiting its kinase activity \\cite{Besson:2008}.
We use a time scale `2' for the inhibition by p21 to take the gene regulation involved in p21 regulation into account."
    :geometry-x "296"
    :geometry-y "266"
    :graphical-flip "00"
    :graphical-rotation "0")
   ("activo"
    :is-a "and-3"
    :documentation "Rock activates actin stress fiber formation and mDia and Rac1 induces their polymerization and protrusion \\cite{Besson_2:2004}."
    :geometry-x "351"
    :geometry-y "415"
    :graphical-rotation "270")
   ("and_2"
    :is-a "and-2"
    :documentation "Phosphorylation of p27 on T198 is thought to facilitate binding to RhoA. Otherwise p27 binds poorly to RhoA \\cite{Larrea:2009}.
This inhibition seems to be cell type-specific, but it was shown in hepatocellular carcinoma cells \\cite{Besson:2004}."
    :geometry-x "113"
    :geometry-y "172")
   ("and_3"
    :is-a "and-2"
    :documentation "Cytoplasmic p27 \\cite{Mammoto:2004,Assoian:2004,Besson:2008} inhibits Rho. 
This effect seems to be cell type-specific but it was shown to be inhibitory in hepatocellular carcinoma cells \\cite{Besson:2004}.
RhoA is activated by TGF-$\\beta$ \\cite{Derynck:2003}."
    :geometry-x "191"
    :geometry-y "176"
    :graphical-flip "00")
   ("cell_adhesion"
    :is-a "phenotype"
    :documentation "Cell adhesion."
    :geometry-x "563"
    :geometry-y "512"
    :graphical-flip "00"
    :graphical-rotation "0")
   ("mdia"
    :is-a "other"
    :documentation "Protein diaphanous homolog 1 (mDia1)."
    :geometry-x "159"
    :geometry-y "434"
    :graphical-flip "00"
    :graphical-rotation "0")
   ("not0"
    :is-a "not"
    :geometry-x "220"
    :geometry-y "124")
   ("not1"
    :is-a "not"
    :geometry-x "94"
    :geometry-y "125")
   ("not2"
    :is-a "not"
    :geometry-x "308"
    :geometry-y "217")
   ("p21cyto_t2_2"
    :is-a "dummy"
    :geometry-x "308"
    :geometry-y "174"
    :graphical-flip "00"
    :graphical-rotation "0")
   ("rac"
    :is-a "gtpase"
    :documentation "Rac subfamily of the Rho family of GTPases."
    :geometry-x "525"
    :geometry-y "261"
    :graphical-flip "00"
    :graphical-rotation "0")
   ("rhoa"
    :is-a "gtpase"
    :documentation "Ras homolog gene family, member A (RhoA)."
    :geometry-x "159"
    :geometry-y "263")
   ("rock1"
    :is-a "kinase"
    :documentation "Rho-associated, coiled-coil containing protein kinase 1 (ROCK1)."
    :geometry-x "296"
    :geometry-y "346")
   ("s10"
    :is-a "struct-adapter-compound"
    :geometry-x "61"
    :geometry-y "255"
    :graphical-flip "10"
    :graphical-rotation "90")
   ("s100"
    :is-a "struct-adapter-gate"
    :geometry-x "526"
    :geometry-y "65"
    :graphical-flip "00"
    :graphical-rotation "0")
   ("s12"
    :is-a "struct-adapter-gate"
    :geometry-x "452"
    :geometry-y "65"
    :graphical-flip "00"
    :graphical-rotation "0")
   ("s17"
    :is-a "struct-adapter-compound"
    :geometry-x "682"
    :geometry-y "253"
    :graphical-flip "01"
    :graphical-rotation "90")
   ("s2"
    :is-a "struct-adapter-compound"
    :geometry-x "423"
    :geometry-y "497"
    :graphical-flip "00"
    :graphical-rotation "0")
   ("s20"
    :is-a "struct-adapter-gate"
    :geometry-x "308"
    :geometry-y "66")
   ("s30"
    :is-a "struct-adapter-gate"
    :geometry-x "234"
    :geometry-y "67")
   ("s5"
    :is-a "struct-adapter-compound"
    :geometry-x "296"
    :geometry-y "497"
    :graphical-flip "01"
    :graphical-rotation "180")
   ("s50"
    :is-a "struct-adapter-gate"
    :geometry-x "154"
    :geometry-y "67")
   ("s6"
    :is-a "struct-adapter-compound"
    :geometry-x "159"
    :geometry-y "497"
    :graphical-flip "00"
    :graphical-rotation "0")
   ("s66"
    :is-a "struct-adapter-gate"
    :geometry-x "604"
    :geometry-y "65"
    :graphical-flip "00"
    :graphical-rotation "0")
   ("sa_g"
    :is-a "struct-adapter-gate"
    :geometry-x "86"
    :geometry-y "68")
   ("stress_fiber_formation"
    :is-a "phenotype"
    :documentation "Stress fiber formation."
    :geometry-x "562"
    :geometry-y "423"))
  :links
  (("actininput_activooutput"
    :terminals ("actin.input" "activo.output" "activ.input1" "s2.input")
    :nodes (("423" "415"))
    :edges (("0" "-1" nil) ("1" "-1" nil) ("2" "-1" nil) ("3" "-1" nil)))
   ("activ0output_cell_adhesioninput"
    :terminals ("activ0.output" "cell_adhesion.input")
    :nodes (("563" "504"))
    :edges (("0" "-1" nil) ("1" "-1" nil)))
   ("activ1output_mdiainput"
    :terminals ("activ1.output" "mdia.input" "s6.input" "activo.input1")
    :nodes (("159" "427"))
    :edges (("0" "-1" nil) ("1" "-1" nil) ("2" "-1" nil) ("3" "-1" nil)))
   ("activ2input1_s66output"
    :terminals ("activ2.input1" "s66.output")
    :edges (("0" "1" nil)))
   ("activ3input1_s20output"
    :terminals ("activ3.input1" "s20.output")
    :edges (("0" "1" nil)))
   ("activ6input1_s12output"
    :terminals ("activ6.input1" "s12.output")
    :edges (("0" "1" nil)))
   ("activ7input1_s100output"
    :terminals ("activ7.input1" "s100.output")
    :edges (("0" "1" nil)))
   ("activoutput_stress_fiber_formationinput"
    :terminals ("activ.output" "stress_fiber_formation.input" "activ0.input1")
    :nodes (("563" "415"))
    :edges (("0" "-1" nil) ("1" "-1" nil) ("2" "-1" nil)))
   ("not0input_s30output"
    :terminals ("not0.input" "s30.output")
    :edges (("0" "1" nil)))
   ("not0output_and_3input2"
    :terminals ("not0.output" "and_3.input2")
    :edges (("0" "1" nil)))
   ("not1input_sa_goutput"
    :terminals ("not1.input" "sa_g.output")
    :edges (("0" "1" nil)))
   ("not1output_and_2input1"
    :terminals ("not1.output" "and_2.input1")
    :edges (("0" "1" nil)))
   ("not2output_activginput2"
    :terminals ("not2.output" "activg.input2")
    :edges (("0" "1" nil)))
   ("p21cyto_t2_2input_not2input"
    :terminals ("p21cyto_t2_2.input" "not2.input" "activ3.output")
    :nodes (("308" "171"))
    :edges (("0" "-1" nil) ("1" "-1" nil) ("2" "-1" nil)))
   ("racinput_activ5output"
    :terminals ("rac.input" "activ7.output" "activ6.output" "s17.input"
                "activo.input3" "activ2.output")
    :nodes (("526" "253"))
    :edges (("0" "-1" nil) ("1" "-1" nil) ("2" "-1" nil) ("3" "-1" nil)
            ("4" "-1" nil) ("5" "-1" nil)))
   ("rhoainput_and_23output"
    :terminals ("rhoa.input" "activg.input1" "s10.input" "and_3.output"
                "activ1.input1" "and_2.output")
    :nodes (("159" "255"))
    :edges (("0" "-1" nil) ("1" "-1" nil) ("2" "-1" nil) ("3" "-1" nil)
            ("4" "-1" nil) ("5" "-1" nil)))
   ("rock1input_activoinput1"
    :terminals ("rock1.input" "activg.output" "s5.input" "activo.input2")
    :nodes (("296" "339"))
    :edges (("0" "-1" nil) ("1" "-1" nil) ("2" "-1" nil) ("3" "-1" nil)))
   ("s50output_and_3input1"
    :terminals ("s50.output" "and_3.input1" "and_2.input2")
    :nodes (("155" "75"))
    :edges (("0" "-1" nil) ("1" "-1" nil) ("2" "-1" nil)))))


(define-module
  :class "mod_g1_s_v2"
  :super-classes ("cc_modules")
  :properties
  (("abstract"
    :value "no"))
  :geometry-width "423"
  :geometry-height "472"
  :parameters
  (("activ0.time"
    :value "2")
   ("activq.input1.a"
    :value "2")
   ("and_20.input1.a"
    :value "1")
   ("and_20.input2.a"
    :value "2")
   ("and_21.input1.a"
    :value "2")
   ("and_21.input2.a"
    :value "3")
   ("and_22.input1.a"
    :value "2")
   ("and_22.input2.a"
    :value "3")
   ("and_23.input2.a"
    :value "2"))
  :terminals
  (("in_cebprep"
    :is-eq-to "sa_g1.input"
    :geometry-side "LEFT"
    :geometry-position "0.9120763")
   ("in_cycd1"
    :is-eq-to "activ0.input1"
    :geometry-side "TOP"
    :geometry-position "0.28014183")
   ("in_e2"
    :is-eq-to "s2.input"
    :geometry-side "RIGHT"
    :geometry-position "0.5413136")
   ("in_e2f13"
    :is-eq-to "s1.input"
    :geometry-side "TOP"
    :geometry-position "0.48108748")
   ("in_p53"
    :is-eq-to "sa_g.input"
    :geometry-side "TOP"
    :geometry-position "0.12174941")
   ("in_s6k"
    :is-eq-to "activ.input1"
    :geometry-side "TOP"
    :geometry-position "0.8971631")
   ("in_sp1"
    :is-eq-to "s5.input"
    :geometry-side "LEFT"
    :geometry-position "0.81461865")
   ("in_sp1rep"
    :is-eq-to "sa_g0.input"
    :geometry-side "LEFT"
    :geometry-position "0.7129237")
   ("out_cdc6"
    :is-eq-to "s3.output"
    :geometry-side "LEFT"
    :geometry-position "0.38029662")
   ("out_pcna"
    :is-eq-to "s4.input"
    :geometry-side "LEFT"
    :geometry-position "0.592161"))
  :modules
  (("activ"
    :is-a "activ"
    :documentation "\\cite{Mamane:2006,Jastrzebski:2007}"
    :geometry-x "379"
    :geometry-y "94")
   ("activ0"
    :is-a "activ"
    :geometry-x "118"
    :geometry-y "41")
   ("activq"
    :is-a "and-2"
    :documentation "E2F1-3 activates cdc6 expression \\cite{Yan:1998,Mueller:2000}.
The role of cdc6 is here simplified. Actually cdc6 is required for firing of the replication but during this, it is phophorylated by cyclin~A/Cdk2 complexes to avoid rereplication. This phosphorylation is reversed by PP2A:PR48 provoking a cell cycle arrest in case of constitutive activity \\cite{Yan:2000}.
A complex (\\texttt{c\\_ebp\\_rep}) formed by pRb, E2F1-3 and either C/EBP-$\\alpha$ or -$\\beta$ represses E2F target genes \\cite{Johnson:2005,Nerlov:2007}."
    :geometry-x "203"
    :geometry-y "133"
    :graphical-flip "10")
   ("and_2"
    :is-a "and-2"
    :documentation "p53 activates PCNA by binding its promoter \\cite{Inoue:2002}."
    :geometry-x "75"
    :geometry-y "145")
   ("and_20"
    :is-a "and-2"
    :documentation "E2F activates PCNA expression \\cite{Donjerkovic:2000}. cyclin~D1 in excess binds PCNA and inhibits its activity \\cite{Fukami:1999}.
p21 (unphosphorylated on T145) associates also with PCNA but it does not seem to have any impact on its activity on DNA replication during cell cycle progression due to an insufficient p21 to PCNA ratio. However, it does after UV radiations \\cite{Prives:2008}."
    :geometry-x "155"
    :geometry-y "146")
   ("and_21"
    :is-a "and-2"
    :documentation "MCM2-7 needs both, transcription by E2F1-3 transcription factors, and subsequent phosphorylation by cyclin~E:CDK2 complexes for activation \\cite{Woo:2003}."
    :geometry-x "262"
    :geometry-y "222")
   ("and_22"
    :is-a "and-2"
    :documentation "NPAT levels are regulated by E2F and peaks at G$_1$/S. Furthermore NPAT needs phosphorylation by cyclin~E:CDK2 complexes to activate histone gene transcription \\cite{Zhao:2004}."
    :geometry-x "330"
    :geometry-y "294")
   ("and_23"
    :is-a "and-4"
    :documentation "DHFR is expressed by E2F1-3 in synergy with Sp1 \\cite{Johnson:1993,Park:2003}.
A complex (\\texttt{sp1rep}) containing Sp1 and HDAC can bind promoters of Sp1 target genes and repress their expression \\cite{Wierstra_2:2008}.
A complex (\\texttt{c\\_ebp\\_rep}) formed by pRb, E2F1-3 and either C/EBP-$\\alpha$ or -$\\beta$ represses E2F target genes \\cite{Johnson:2005,Nerlov:2007}."
    :geometry-x "114"
    :geometry-y "373"
    :graphical-rotation "270")
   ("and_33"
    :is-a "and-6"
    :documentation "Cdc6 and Mcm2-7 are required for firing of replication \\cite{Yan:1998,Woo:2003}.
NPAT is also essential for DNA replication \\cite{Zhao:2004}, PCNA and dhfr as well \\cite{Prives:2008,Park:2003}.
"
    :geometry-x "203"
    :geometry-y "350")
   ("cdc6"
    :is-a "other"
    :documentation "Cell Division Cycle 6 (CDC6)."
    :geometry-x "203"
    :geometry-y "187")
   ("cell_growth"
    :is-a "phenotype"
    :documentation "Cell growth."
    :geometry-x "379"
    :geometry-y "181")
   ("cycd1_t2"
    :is-a "dummy"
    :geometry-x "118"
    :geometry-y "80"
    :graphical-flip "00"
    :graphical-rotation "0")
   ("dhfr"
    :is-a "other"
    :documentation "Dihydrofolate reductase (DHFR)."
    :geometry-x "162"
    :geometry-y "381"
    :graphical-flip "00"
    :graphical-rotation "0")
   ("dna_replication"
    :is-a "phenotype"
    :documentation "DNA replication."
    :geometry-x "203"
    :geometry-y "434")
   ("mcm2_7"
    :is-a "other"
    :documentation "DNA replication licensing factor Minichromosome Maintenance (MCM) 2 and 7."
    :geometry-x "262"
    :geometry-y "263"
    :graphical-flip "00"
    :graphical-rotation "0")
   ("not"
    :is-a "not"
    :geometry-x "101"
    :geometry-y "111")
   ("not0"
    :is-a "not"
    :geometry-x "84"
    :geometry-y "355"
    :graphical-flip "01"
    :graphical-rotation "90")
   ("not1"
    :is-a "not"
    :geometry-x "86"
    :geometry-y "406"
    :graphical-rotation "270")
   ("not2"
    :is-a "not"
    :geometry-x "116"
    :geometry-y "257"
    :graphical-flip "01")
   ("not9"
    :is-a "not"
    :geometry-x "134"
    :geometry-y "111")
   ("npat"
    :is-a "other"
    :documentation "Nuclear protein, ataxia-telangiectasia (NPAT)."
    :geometry-x "330"
    :geometry-y "367"
    :graphical-flip "00"
    :graphical-rotation "0")
   ("pcna"
    :is-a "other"
    :documentation "Proliferating Cell Nuclear Antigen (PCNA)."
    :geometry-x "156"
    :geometry-y "285")
   ("s1"
    :is-a "struct-adapter-gate"
    :geometry-x "203"
    :geometry-y "55")
   ("s2"
    :is-a "struct-adapter-gate"
    :geometry-x "379"
    :geometry-y "255"
    :graphical-rotation "90")
   ("s3"
    :is-a "struct-adapter-compound"
    :geometry-x "41"
    :geometry-y "179"
    :graphical-rotation "90")
   ("s4"
    :is-a "struct-adapter-compound"
    :geometry-x "41"
    :geometry-y "279"
    :graphical-rotation "270")
   ("s5"
    :is-a "struct-adapter-gate"
    :geometry-x "41"
    :geometry-y "384"
    :graphical-flip "00"
    :graphical-rotation "270")
   ("sa_g"
    :is-a "struct-adapter-gate"
    :geometry-x "51"
    :geometry-y "55")
   ("sa_g0"
    :is-a "struct-adapter-gate"
    :geometry-x "41"
    :geometry-y "336"
    :graphical-flip "01"
    :graphical-rotation "90")
   ("sa_g1"
    :is-a "struct-adapter-gate"
    :geometry-x "43"
    :geometry-y "430"
    :graphical-flip "01"
    :graphical-rotation "90"))
  :links
  (("and_21output_mcm2_7input"
    :terminals ("and_21.output" "mcm2_7.input" "and_33.input4")
    :nodes (("262" "255"))
    :edges (("0" "-1" nil) ("1" "-1" nil) ("2" "-1" nil)))
   ("and_23input3_not0output"
    :terminals ("and_23.input3" "not0.output")
    :edges (("0" "1" nil)))
   ("and_33output_dna_replicationinput"
    :terminals ("and_33.output" "dna_replication.input")
    :edges (("0" "1" nil)))
   ("cdc6input_and_33input3"
    :terminals ("cdc6.input" "and_33.input3" "activq.output" "s3.input")
    :nodes (("203" "179"))
    :edges (("0" "-1" nil) ("1" "-1" nil) ("2" "-1" nil) ("3" "-1" nil)))
   ("cell_growthinput_activoutput"
    :terminals ("cell_growth.input" "activ.output" "and_33.input5")
    :nodes (("379" "173"))
    :edges (("0" "-1" nil) ("1" "-1" nil) ("2" "-1" nil)))
   ("dhfrinput_and_23output"
    :terminals ("dhfr.input" "and_23.output" "and_33.input1")
    :nodes (("162" "373"))
    :edges (("0" "-1" nil) ("1" "-1" nil) ("2" "-1" nil)))
   ("not0input_sa_g0output"
    :terminals ("not0.input" "sa_g0.output")
    :edges (("0" "1" nil)))
   ("not1output_and_23input4"
    :terminals ("not1.output" "and_23.input4")
    :edges (("0" "1" nil)))
   ("not2output_activqinput2"
    :terminals ("not2.output" "activq.input2")
    :edges (("0" "1" nil)))
   ("not9input_cycd1_t2input"
    :terminals ("not9.input" "cycd1_t2.input" "activ0.output" "not.input")
    :nodes (("118" "77"))
    :edges (("0" "-1" nil) ("1" "-1" nil) ("2" "-1" nil) ("3" "-1" nil)))
   ("not9output_and_20input1"
    :terminals ("not9.output" "and_20.input1")
    :edges (("0" "1" nil)))
   ("notoutput_and_2input2"
    :terminals ("not.output" "and_2.input2")
    :edges (("0" "1" nil)))
   ("npatinput_and_22output"
    :terminals ("npat.input" "and_22.output" "and_33.input6")
    :nodes (("330" "362"))
    :edges (("0" "-1" nil) ("1" "-1" nil) ("2" "-1" nil)))
   ("pcnainput_and_20output0"
    :terminals ("pcna.input" "and_20.output" "and_33.input2" "s4.output"
                "and_2.output")
    :nodes (("155" "279"))
    :edges (("0" "-1" nil) ("1" "-1" nil) ("2" "-1" nil) ("3" "-1" nil)
            ("4" "-1" nil)))
   ("s1output_activ1zinput1"
    :terminals ("s1.output" "and_20.input2" "activq.input1" "and_21.input1"
                "and_22.input1" "and_23.input2")
    :nodes (("203" "62"))
    :edges (("0" "-1" nil) ("1" "-1" nil) ("2" "-1" nil) ("3" "-1" nil)
            ("4" "-1" nil) ("5" "-1" nil)))
   ("s2output_and_21input2"
    :terminals ("s2.output" "and_21.input2" "and_22.input2")
    :nodes (("369" "255"))
    :edges (("0" "-1" nil) ("1" "-1" nil) ("2" "-1" nil)))
   ("s5output_and_23input1"
    :terminals ("s5.output" "and_23.input1")
    :edges (("0" "1" nil)))
   ("sa_g1output_not1input"
    :terminals ("sa_g1.output" "not1.input" "not2.input")
    :nodes (("50" "428"))
    :edges (("0" "-1" nil) ("1" "-1" nil) ("2" "-1" nil)))
   ("sa_goutput_and_2input1"
    :terminals ("sa_g.output" "and_2.input1")
    :edges (("0" "1" nil)))))


(define-module
  :class "external-stimulus"
  :super-classes ("compound")
  :properties
  (("abstract"
    :value "no"))
  :icon "icons/struct/externalStimulus")


(define-module
  :class "mod_env_v2"
  :super-classes ("cc_modules")
  :properties
  (("abstract"
    :value "no"))
  :geometry-width "287"
  :geometry-height "180"
  :parameters
  (("contact_inhibition.defval"
    :value "0")
   ("serum_starvation.defval"
    :value "0"))
  :terminals
  (("out_contact"
    :is-eq-to "s1.output"
    :geometry-side "BOTTOM"
    :geometry-position "0.13763067")
   ("out_serum"
    :is-eq-to "s2.output"
    :geometry-side "BOTTOM"
    :geometry-position "0.67770034"))
  :modules
  (("contact_inhibition"
    :is-a "external-stimulus"
    :documentation "Contact inhibition."
    :geometry-x "38"
    :geometry-y "101")
   ("input_contact"
    :is-a "source"
    :geometry-x "39"
    :geometry-y "42"
    :graphical-flip "00"
    :graphical-rotation "0")
   ("input_noserum"
    :is-a "source"
    :geometry-x "194"
    :geometry-y "42"
    :graphical-flip "00"
    :graphical-rotation "0")
   ("s1"
    :is-a "struct-adapter-compound"
    :geometry-x "39"
    :geometry-y "138")
   ("s2"
    :is-a "struct-adapter-compound"
    :geometry-x "194"
    :geometry-y "139")
   ("serum_starvation"
    :is-a "external-stimulus"
    :documentation "Serum starvation (deprivation of growth factors)."
    :geometry-x "194"
    :geometry-y "101"))
  :links
  (("s1input_contact_inhibitioninput"
    :terminals ("s1.input" "contact_inhibition.input" "input_contact.output")
    :nodes (("39" "93"))
    :edges (("0" "-1" nil) ("1" "-1" nil) ("2" "-1" nil)))
   ("s2input_serum_starvationinput"
    :terminals ("s2.input" "serum_starvation.input" "input_noserum.output")
    :nodes (("194" "93"))
    :edges (("0" "-1" nil) ("1" "-1" nil) ("2" "-1" nil)))))


(define-module
  :class "mod_damage_v2"
  :super-classes ("cc_modules")
  :properties
  (("abstract"
    :value "no"))
  :geometry-width "556"
  :geometry-height "520"
  :parameters
  (("activ0.time"
    :value "2")
   ("activ_du1.input1.a"
    :value "3")
   ("osmotic_stress.defval"
    :value "0")
   ("oxidative_stress.defval"
    :value "0")
   ("radiations_uv.defval"
    :value "0"))
  :terminals
  (("in_akt"
    :is-eq-to "sa_g2.input"
    :geometry-side "LEFT"
    :geometry-position "0.57596153")
   ("in_e2f13"
    :is-eq-to "sa_g0.input"
    :geometry-side "RIGHT"
    :geometry-position "0.30865383")
   ("in_pp2a"
    :is-eq-to "sa_g.input"
    :geometry-side "RIGHT"
    :geometry-position "0.5086538")
   ("in_wip1"
    :is-eq-to "sa_g1.input"
    :geometry-side "RIGHT"
    :geometry-position "0.6221154")
   ("out_atmatr"
    :is-eq-to "s7.output"
    :geometry-side "LEFT"
    :geometry-position "0.30865383")
   ("out_chk12"
    :is-eq-to "s6.output"
    :geometry-side "BOTTOM"
    :geometry-position "0.48830935")
   ("out_damage"
    :is-eq-to "s5.output"
    :geometry-side "RIGHT"
    :geometry-position "0.095192306")
   ("out_osmotic"
    :is-eq-to "s1.output"
    :geometry-side "BOTTOM"
    :geometry-position "0.15197842")
   ("out_oxidative"
    :is-eq-to "s8.output"
    :geometry-side "BOTTOM"
    :geometry-position "0.8426259")
   ("out_uv"
    :is-eq-to "s2.output"
    :geometry-side "LEFT"
    :geometry-position "0.095192306"))
  :modules
  (("activ"
    :is-a "activ"
    :documentation "\\cite{Britton:2008}"
    :geometry-x "269"
    :geometry-y "49"
    :graphical-rotation "270")
   ("activ0"
    :is-a "activ"
    :geometry-x "418"
    :geometry-y "264"
    :graphical-rotation "90")
   ("activ17"
    :is-a "activ"
    :documentation "\\cite{Niida:2006}"
    :geometry-x "323"
    :geometry-y "112")
   ("activ_du1"
    :is-a "activ-rl"
    :documentation "Induction of expression of ATM/ATR was shown for a deregulated E2F1-3, hence the level `3' \\cite{Berkovich_2:2003}."
    :geometry-x "398"
    :geometry-y "160")
   ("and_21a"
    :is-a "and-4"
    :documentation "Chk1 can be phosphorylated on Ser280 by active Akt, which prevents its translocation into the nucleus \\cite{Lee:2006,Barre_2:2007}.
Furthermore, phosphorylation of Chk1/2 by ATM/ATR is antagonized by the PP2A phosphatase \\cite{Eichhorn:2009} and Wip1 \\cite{Lu_2:2008}."
    :geometry-x "271"
    :geometry-y "299")
   ("atm_atr"
    :is-a "kinase"
    :documentation "Ataxia telangiectasia mutated (ATM) and Ataxia telangiectasia and Rad3 related (ATR)."
    :geometry-x "263"
    :geometry-y "168")
   ("chk1_2"
    :is-a "kinase"
    :documentation "Checkpoint kinases 1 and 2."
    :geometry-x "271"
    :geometry-y "414")
   ("dna_damage"
    :is-a "external-stimulus"
    :documentation "DNA damage."
    :geometry-x "400"
    :geometry-y "58")
   ("not"
    :is-a "not"
    :geometry-x "329"
    :geometry-y "323"
    :graphical-rotation "90")
   ("not_lrd"
    :is-a "not-lr"
    :geometry-x "151"
    :geometry-y "299")
   ("not_rl"
    :is-a "not-rl"
    :geometry-x "319"
    :geometry-y "264")
   ("osmotic_stress"
    :is-a "external-stimulus"
    :documentation "Osmotic stress."
    :geometry-x "84"
    :geometry-y "399")
   ("oxidative_stress"
    :is-a "external-stimulus"
    :documentation "Oxidative stress."
    :geometry-x "468"
    :geometry-y "400"
    :graphical-flip "00"
    :graphical-rotation "0")
   ("pp2a_t2_c"
    :is-a "dummy"
    :geometry-x "359"
    :geometry-y "267"
    :graphical-flip "00"
    :graphical-rotation "0")
   ("radiations_uv"
    :is-a "external-stimulus"
    :documentation "UV radiations."
    :geometry-x "140"
    :geometry-y "57")
   ("s1"
    :is-a "struct-adapter-compound"
    :geometry-x "84"
    :geometry-y "460")
   ("s2"
    :is-a "struct-adapter-compound"
    :geometry-x "57"
    :geometry-y "49"
    :graphical-rotation "90")
   ("s5"
    :is-a "struct-adapter-compound"
    :geometry-x "473"
    :geometry-y "49"
    :graphical-rotation "270")
   ("s6"
    :is-a "struct-adapter-compound"
    :geometry-x "271"
    :geometry-y "460")
   ("s7"
    :is-a "struct-adapter-compound"
    :geometry-x "57"
    :geometry-y "160"
    :graphical-rotation "90")
   ("s8"
    :is-a "struct-adapter-compound"
    :geometry-x "468"
    :geometry-y "462"
    :graphical-flip "00"
    :graphical-rotation "0")
   ("sa_g"
    :is-a "struct-adapter-gate"
    :geometry-x "473"
    :geometry-y "264"
    :graphical-rotation "90")
   ("sa_g0"
    :is-a "struct-adapter-gate"
    :geometry-x "473"
    :geometry-y "160"
    :graphical-rotation "90")
   ("sa_g1"
    :is-a "struct-adapter-gate"
    :geometry-x "473"
    :geometry-y "323"
    :graphical-rotation "90")
   ("sa_g2"
    :is-a "struct-adapter-gate"
    :geometry-x "57"
    :geometry-y "299"
    :graphical-rotation "270"))
  :links
  (("activ0input1_sa_goutput"
    :terminals ("activ0.input1" "sa_g.output")
    :edges (("0" "1" nil)))
   ("activ17output_atm_atrinput"
    :terminals ("activ17.output" "atm_atr.input" "and_21a.input2"
                "activ_du1.output" "s7.input")
    :nodes (("263" "160"))
    :edges (("0" "-1" nil) ("1" "-1" nil) ("2" "-1" nil) ("3" "-1" nil)
            ("4" "-1" nil)))
   ("and_21ainput4_notoutput"
    :terminals ("and_21a.input4" "not.output")
    :edges (("0" "1" nil)))
   ("chk1_2input_activ15input1"
    :terminals ("chk1_2.input" "and_21a.output" "s6.input")
    :nodes (("271" "406"))
    :edges (("0" "-1" nil) ("1" "-1" nil) ("2" "-1" nil)))
   ("dna_damageinput_activ17input1"
    :terminals ("dna_damage.input" "activ17.input1" "s5.input" "activ.output")
    :nodes (("402" "49"))
    :edges (("0" "-1" nil) ("1" "-1" nil) ("2" "-1" nil) ("3" "-1" nil)))
   ("not_lrdoutput_and_21ainput1"
    :terminals ("not_lrd.output" "and_21a.input1")
    :edges (("0" "1" nil)))
   ("not_rlinput_pp2a_t2_cinput"
    :terminals ("not_rl.input" "pp2a_t2_c.input" "activ0.output")
    :nodes (("359" "264"))
    :edges (("0" "-1" nil) ("1" "-1" nil) ("2" "-1" nil)))
   ("not_rloutput_and_21ainput3"
    :terminals ("not_rl.output" "and_21a.input3")
    :edges (("0" "1" nil)))
   ("radiations_uvinput_activlinput1"
    :terminals ("radiations_uv.input" "s2.input" "activ.input1")
    :nodes (("140" "49"))
    :edges (("0" "-1" nil) ("1" "-1" nil) ("2" "-1" nil)))
   ("s1input_osmotic_stressinput"
    :terminals ("s1.input" "osmotic_stress.input")
    :nodes (("84" "393"))
    :edges (("0" "-1" nil) ("1" "-1" nil)))
   ("s8input_oxidative_stressinput"
    :terminals ("s8.input" "oxidative_stress.input")
    :nodes (("468" "395"))
    :edges (("0" "-1" nil) ("1" "-1" nil)))
   ("sa_g0output_activ_du1input1"
    :terminals ("sa_g0.output" "activ_du1.input1")
    :edges (("0" "1" nil)))
   ("sa_g1output_notinput"
    :terminals ("sa_g1.output" "not.input")
    :edges (("0" "1" nil)))
   ("sa_g2output_not_lrdinput"
    :terminals ("sa_g2.output" "not_lrd.input")
    :edges (("0" "1" nil)))))


(define-module
  :class "mod_crm1"
  :super-classes ("cc_modules")
  :properties
  (("abstract"
    :value "no"))
  :geometry-width "112"
  :geometry-height "198"
  :parameters
  (("crm1.defval"
    :value "1"))
  :terminals
  (("out_crm1"
    :is-eq-to "s1.output"
    :geometry-side "BOTTOM"
    :geometry-position "0.35267857"))
  :modules
  (("crm1"
    :is-a "other"
    :documentation "Exportin 1."
    :geometry-x "38"
    :geometry-y "112")
   ("input_crm1"
    :is-a "source"
    :geometry-x "39"
    :geometry-y "49")
   ("s1"
    :is-a "struct-adapter-compound"
    :geometry-x "39"
    :geometry-y "157"))
  :links
  (("input_crm1output_crm1input"
    :terminals ("input_crm1.output" "crm1.input" "s1.input")
    :nodes (("39" "105"))
    :edges (("0" "-1" nil) ("1" "-1" nil) ("2" "-1" nil)))))


(define-module
  :class "mod_p27_v2"
  :super-classes ("cc_modules")
  :properties
  (("abstract"
    :value "no"))
  :geometry-width "1386"
  :geometry-height "871"
  :parameters
  (("activ.logexcl"
    :value "0")
   ("activ.output.a"
    :value "2")
   ("activ1s.output.a"
    :value "3")
   ("activ2.output.a"
    :value "3")
   ("activ9.output.a"
    :value "3")
   ("activb.output.a"
    :value "3")
   ("activm.input1.a"
    :value "2")
   ("and_22.output.a"
    :value "3")
   ("and_23.output.a"
    :value "1")
   ("and_3.output.a"
    :value "3")
   ("and_30.output.a"
    :value "3")
   ("and_3_ud.input1.a"
    :value "1")
   ("and_3_ud.input2.a"
    :value "2")
   ("input_p27.defval"
    :value "1")
   ("p27res.defval"
    :value "1"))
  :terminals
  (("in_abl"
    :is-eq-to "s3.input"
    :geometry-side "TOP"
    :geometry-position "0.46356422")
   ("in_actcycd2"
    :is-eq-to "sa_g3.input"
    :geometry-side "TOP"
    :geometry-position "0.58549786")
   ("in_akt"
    :is-eq-to "s13.input"
    :geometry-side "TOP"
    :geometry-position "0.8704906")
   ("in_cdk46"
    :is-eq-to "s16.input"
    :geometry-side "TOP"
    :geometry-position "0.6295094")
   ("in_cebprep"
    :is-eq-to "sa_g5.input"
    :geometry-side "TOP"
    :geometry-position "0.19083694")
   ("in_contact"
    :is-eq-to "sa_g2.input"
    :geometry-side "RIGHT"
    :geometry-position "0.86165327")
   ("in_crm1"
    :is-eq-to "s1.input"
    :geometry-side "TOP"
    :geometry-position "0.72041845")
   ("in_e2"
    :is-eq-to "s9.input"
    :geometry-side "RIGHT"
    :geometry-position "0.9087256")
   ("in_e2f13"
    :is-eq-to "s11.input"
    :geometry-side "TOP"
    :geometry-position "0.06890332")
   ("in_erk"
    :is-eq-to "sa_g4.input"
    :geometry-side "TOP"
    :geometry-position "0.76731604")
   ("in_foxo"
    :is-eq-to "s20.input"
    :geometry-side "TOP"
    :geometry-position "0.12806638")
   ("in_kis"
    :is-eq-to "s19.input"
    :geometry-side "TOP"
    :geometry-position "0.81637806")
   ("in_kpc"
    :is-eq-to "s10.input"
    :geometry-side "TOP"
    :geometry-position "0.9693362")
   ("in_lyn"
    :is-eq-to "s200.input"
    :geometry-side "TOP"
    :geometry-position "0.3625541")
   ("in_mirk"
    :is-eq-to "s12.input"
    :geometry-side "TOP"
    :geometry-position "0.31132755")
   ("in_myc"
    :is-eq-to "s18.input"
    :geometry-side "TOP"
    :geometry-position "0.24422799")
   ("in_phoscycd"
    :is-eq-to "s17.input"
    :geometry-side "TOP"
    :geometry-position "0.67496395")
   ("in_rsk"
    :is-eq-to "s22.input"
    :geometry-side "TOP"
    :geometry-position "0.9202742")
   ("in_seqcki"
    :is-eq-to "sa_g0.input"
    :geometry-side "LEFT"
    :geometry-position "0.69058555")
   ("in_serum"
    :is-eq-to "sa_g1.input"
    :geometry-side "RIGHT"
    :geometry-position "0.8122847")
   ("in_skp2"
    :is-eq-to "s7.input"
    :geometry-side "RIGHT"
    :geometry-position "0.9546498")
   ("in_src"
    :is-eq-to "s4.input"
    :geometry-side "TOP"
    :geometry-position "0.41305918")
   ("out_p27cyto"
    :is-eq-to "s29.output"
    :geometry-side "RIGHT"
    :geometry-position "0.6021814")
   ("out_p27nuc"
    :is-eq-to "s30.output"
    :geometry-side "BOTTOM"
    :geometry-position "0.4469697")
   ("out_p27t198"
    :is-eq-to "sa_c.output"
    :geometry-side "RIGHT"
    :geometry-position "0.25200918"))
  :modules
  (("activ"
    :is-a "and-2"
    :documentation "Sequestration by cyclin~D:CDK4/6 complexes is thought to help decrease p27 concentration in the nucleus below a given threshold to allow further inhibition by the cyclin~E:CDK2 complex by phosphorylation on T187 and subsequent degradation \\cite{Rodier:2001, Borriello:2007}. When this site is not phosphorylated, we hence confer nuclear p27 a level `2'."
    :geometry-x "750"
    :geometry-y "798"
    :graphical-flip "10"
    :graphical-rotation "90")
   ("activ0"
    :is-a "activ"
    :documentation "\\cite{Fujita:2002}"
    :geometry-x "1180"
    :geometry-y "147")
   ("activ1"
    :is-a "activ"
    :documentation "\\cite{Rodier:2001}"
    :geometry-x "1083"
    :geometry-y "147")
   ("activ10"
    :is-a "activ"
    :documentation "Phosphorylation by c-Src or c-Abl changes p27 conformation and attenuates its cdk inhibitory activity \\cite{Borriello:2007,Ray:2009}."
    :geometry-x "642"
    :geometry-y "137"
    :graphical-flip "01"
    :graphical-rotation "180")
   ("activ1s"
    :is-a "activ-rl"
    :documentation "Serum starvation leads to full induction of p27$^{Kip}$ \\cite{Hulleman:2001}."
    :geometry-x "1054"
    :geometry-y "707")
   ("activ2"
    :is-a "and-2"
    :documentation "In this network, translocation is supposed to be a prerequisite for p27 nuclear inhibition. So failing to translocate enables full activation of p27 in the nucleus (level `2') \\cite{Susaki:2007,Susaki_2:2007}."
    :geometry-x "821"
    :geometry-y "505"
    :graphical-flip "10")
   ("activ3"
    :is-a "activ"
    :documentation "Phosphorylation by Src, Lyn or Abl change p27 conformation and inhibits its cdk inhibitory activity \\cite{Borriello:2007}."
    :geometry-x "502"
    :geometry-y "137"
    :graphical-rotation "0")
   ("activ4"
    :is-a "activ"
    :documentation "c-Myc represses p27 expression by binding directly to its promoter (Inr-dependent mechanism) \\cite{Gartel:2003}.
For this repression Myc must be bound to Max, but Max is not included in this model.
Also, Myc has been found to bind FoxO3 directly on the p27 promoter to prevent FoxO3-induced expression of p27 \\cite{Chandramohan:2008}."
    :geometry-x "338"
    :geometry-y "137")
   ("activ5"
    :is-a "activ"
    :documentation "Mirk phosphorylates S10 of p27 during G$_0$, which stabilizes p27 in the nucleus \\cite{Deng:2004,Vervoorts:2008}."
    :geometry-x "431"
    :geometry-y "137"
    :graphical-flip "00")
   ("activ6"
    :is-a "activ"
    :documentation "We suppose there is a pool of p27 that remains bound to cyclin~D:CDK4/6 complexes (without inhibiting them) \\cite{Vervoorts:2008}. This is represented by the the level `1'. This level is necessary since p27 binding prevents cyclin~D nuclear export \\cite{Alt:2002}."
    :geometry-x "702"
    :geometry-y "513")
   ("activ7"
    :is-a "activ"
    :documentation "Used for comparison with scenarios."
    :geometry-x "1037"
    :geometry-y "569"
    :graphical-rotation "90")
   ("activ8"
    :is-a "activ"
    :documentation "Used for comparison with scenarios."
    :geometry-x "806"
    :geometry-y "636"
    :graphical-rotation "270")
   ("activ9"
    :is-a "and-2"
    :documentation "Phosphorylation by Src, Lyn or Abl (contained in \\texttt{inhib\\_p27}) changes p27 conformation and attenuates its cdk inhibitory activity \\cite{Borriello:2007}.
Hence lack of this phosphorylation imparts p27 a level `2' since this is the minimal level required to inhibit CDK activity in our model."
    :geometry-x "583"
    :geometry-y "438")
   ("activa"
    :is-a "activ"
    :documentation "A complex formed by pRb, E2F1-3 and either C/EBP-$\\alpha$ or -$\\beta$ represses E2F target genes \\cite{Johnson:2005,Nerlov:2007}."
    :geometry-x "264"
    :geometry-y "140")
   ("activb"
    :is-a "activ-rl"
    :documentation "Contact inhibition leads to full induction of p27 \\cite{Blomen:2007}."
    :geometry-x "1054"
    :geometry-y "750")
   ("activm"
    :is-a "activ-du"
    :documentation "\\cite{Wang:2005}"
    :geometry-x "95"
    :geometry-y "137"
    :graphical-flip "01")
   ("activy"
    :is-a "activ"
    :documentation "Phosphorylation by Src, Lyn or Abl change p27 conformation and inhibits its cdk inhibitory activity \\cite{Borriello:2007}."
    :geometry-x "572"
    :geometry-y "137"
    :graphical-flip "01"
    :graphical-rotation "180")
   ("activ_lr5"
    :is-a "activ"
    :documentation "Phosphorylation of p27 at T198 by Akt or RSK prevents nuclear import \\cite{Vervoorts:2008,Larrea:2009}."
    :geometry-x "1267"
    :geometry-y "147")
   ("and_2"
    :is-a "and-2"
    :documentation "Phosphorylation on S10 regulates p27 cytoplasmic translocalization \\cite{Rodier:2001}."
    :geometry-x "1009"
    :geometry-y "230")
   ("and_20"
    :is-a "and-2"
    :documentation "Phosphorylation on T198 promotes p27 cytoplasmic localization \\cite{Larrea:2009}."
    :geometry-x "1073"
    :geometry-y "267")
   ("and_21"
    :is-a "activ"
    :documentation "FoxO induces p27 expression \\cite{Greer:2005} but myc can repress p27 transcription \\cite{Chandramohan:2008}."
    :geometry-x "177"
    :geometry-y "137"
    :graphical-flip "10")
   ("and_212"
    :is-a "activ"
    :documentation "\\cite{Borriello:2007}"
    :geometry-x "1132"
    :geometry-y "147"
    :graphical-flip "10")
   ("and_213"
    :is-a "activ"
    :documentation "\\cite{Vervoorts:2008}"
    :geometry-x "1214"
    :geometry-y "147")
   ("and_22"
    :is-a "and-2"
    :documentation "Mirk phosphorylates S10 during G$_0$, which stabilizes p27 in the nucleus \\cite{Deng:2004,Vervoorts:2008}."
    :geometry-x "442"
    :geometry-y "377")
   ("and_23"
    :is-a "and-3"
    :documentation "Cytoplasmic p27 is active only after prior nuclear export and subsequent degradation after ubiquitination by KPC \\cite{Larrea:2009}. p27 contains a NLS (nuclear localization sequence) and enters the nucleus if not prevented to do so \\cite{Larrea:2009}."
    :geometry-x "1198"
    :geometry-y "377")
   ("and_3"
    :is-a "and-2"
    :documentation "Transcription (for instance by E2F1 transcription factors \\cite{Wang:2005}) is supposed to activate p27 fully."
    :geometry-x "326"
    :geometry-y "439")
   ("and_30"
    :is-a "and-2"
    :documentation "We assume that sequestration by cyclin~D:CDK4/6 complexes \\cite{Larrea:2009} is also required for p27 nuclear inhibition. This might help decreasing p27 concentration in the nucleus below a given threshold (here level `1') to allow further inhibition by the cyclin~E:CDK2 complex."
    :geometry-x "382"
    :geometry-y "612"
    :graphical-rotation "0")
   ("and_3e"
    :is-a "and-4"
    :documentation "cyclin~D2:cdk4/6 complexes contribute to nuclear export of p27. Indeed cyclin~D2 is phosphorylated and exported to the cytoplasm and carries bound Cdk4/6 and p27 with it \\cite{Susaki:2007,Susaki_2:2007}.
"
    :geometry-x "895"
    :geometry-y "144")
   ("and_3_ud"
    :is-a "and-2"
    :documentation "Phosphorylation on T187 by cyclin~E:CDK2 complexes leads to ubiquitination by Skp2 and degradation \\cite{Borriello:2007}."
    :geometry-x "1048"
    :geometry-y "810"
    :graphical-flip "10"
    :graphical-rotation "90")
   ("and_4"
    :is-a "and-4"
    :documentation "Cytoplasmic p27 is active only after prior nuclear export and subsequent degradation after ubiquitination by KPC \\cite{Larrea:2009}. p27 contains a NLS (nuclear localization sequence) and enters the nucleus if not prevented to do so \\cite{Larrea:2009}."
    :geometry-x "1100"
    :geometry-y "506")
   ("inhib_p27"
    :is-a "dummy"
    :geometry-x "572"
    :geometry-y "239"
    :graphical-flip "00"
    :graphical-rotation "0")
   ("input_p27"
    :is-a "source"
    :geometry-x "789"
    :geometry-y "308"
    :graphical-flip "00"
    :graphical-rotation "0")
   ("not"
    :is-a "not"
    :geometry-x "836"
    :geometry-y "810"
    :graphical-rotation "90")
   ("not0"
    :is-a "not"
    :geometry-x "883"
    :geometry-y "430")
   ("not1"
    :is-a "not"
    :geometry-x "338"
    :geometry-y "360")
   ("not2"
    :is-a "not"
    :geometry-x "572"
    :geometry-y "290")
   ("not3"
    :is-a "not"
    :geometry-x "1201"
    :geometry-y "320")
   ("not4"
    :is-a "not"
    :geometry-x "972"
    :geometry-y "452"
    :graphical-rotation "270")
   ("not6"
    :is-a "not"
    :geometry-x "1256"
    :geometry-y "267")
   ("not_duc"
    :is-a "not"
    :geometry-x "271"
    :geometry-y "601"
    :graphical-rotation "270")
   ("p27"
    :is-a "other"
    :documentation "Cyclin-dependent kinase inhibitor 1B, also known as p27$^{Kip1}$ (cytoplasmic or nuclear)."
    :geometry-x "934"
    :geometry-y "601"
    :graphical-flip "00"
    :graphical-rotation "0")
   ("p27cyto"
    :is-a "other"
    :documentation "Cytoplasmic form of Cyclin-dependent kinase inhibitor 1B, also known as p27$^{Kip1}$."
    :geometry-x "1198"
    :geometry-y "532")
   ("p27nuc"
    :is-a "other"
    :documentation "Nuclear form of Cyclin-dependent kinase inhibitor 1B, also known as p27$^{Kip1}$.
p27 concentration is high in the nucleus during G$_0$ and contributes to the quiescent state \\cite{Vervoorts:2008}."
    :geometry-x "619"
    :geometry-y "715")
   ("p27res"
    :is-a "reservoir"
    :documentation "Reservoir of p27."
    :geometry-x "789"
    :geometry-y "374"
    :graphical-flip "00"
    :graphical-rotation "0")
   ("p27s10g0"
    :is-a "dummy"
    :geometry-x "431"
    :geometry-y "240"
    :graphical-flip "00"
    :graphical-rotation "0")
   ("p27s10g1"
    :is-a "dummy"
    :geometry-x "1132"
    :geometry-y "219"
    :graphical-flip "00"
    :graphical-rotation "0")
   ("p27t187"
    :is-a "dummy"
    :geometry-x "914"
    :geometry-y "813"
    :graphical-flip "00"
    :graphical-rotation "0")
   ("p27t198"
    :is-a "dummy"
    :geometry-x "1238"
    :geometry-y "219"
    :graphical-flip "00"
    :graphical-rotation "0")
   ("repress_p27"
    :is-a "dummy"
    :geometry-x "338"
    :geometry-y "240"
    :graphical-flip "00"
    :graphical-rotation "0")
   ("s1"
    :is-a "struct-adapter-gate"
    :geometry-x "998"
    :geometry-y "52"
    :graphical-flip "01"
    :graphical-rotation "180")
   ("s10"
    :is-a "struct-adapter-gate"
    :geometry-x "1343"
    :geometry-y "52"
    :graphical-rotation "0")
   ("s11"
    :is-a "struct-adapter-gate"
    :geometry-x "95"
    :geometry-y "52"
    :graphical-flip "00")
   ("s12"
    :is-a "struct-adapter-gate"
    :geometry-x "431"
    :geometry-y "52")
   ("s13"
    :is-a "struct-adapter-gate"
    :geometry-x "1206"
    :geometry-y "52")
   ("s16"
    :is-a "struct-adapter-gate"
    :geometry-x "872"
    :geometry-y "52"
    :graphical-flip "00"
    :graphical-rotation "0")
   ("s17"
    :is-a "struct-adapter-gate"
    :geometry-x "935"
    :geometry-y "52"
    :graphical-flip "00"
    :graphical-rotation "0")
   ("s18"
    :is-a "struct-adapter-gate"
    :geometry-x "338"
    :geometry-y "52")
   ("s19"
    :is-a "struct-adapter-gate"
    :geometry-x "1132"
    :geometry-y "52")
   ("s20"
    :is-a "struct-adapter-gate"
    :geometry-x "177"
    :geometry-y "52")
   ("s200"
    :is-a "struct-adapter-gate"
    :geometry-x "502"
    :geometry-y "52"
    :graphical-flip "00"
    :graphical-rotation "0")
   ("s22"
    :is-a "struct-adapter-gate"
    :geometry-x "1275"
    :geometry-y "52")
   ("s29"
    :is-a "struct-adapter-compound"
    :geometry-x "1312"
    :geometry-y "524"
    :graphical-rotation "270")
   ("s3"
    :is-a "struct-adapter-gate"
    :geometry-x "642"
    :geometry-y "52"
    :graphical-flip "01"
    :graphical-rotation "180")
   ("s30"
    :is-a "struct-adapter-compound"
    :geometry-x "619"
    :geometry-y "814"
    :graphical-rotation "0")
   ("s4"
    :is-a "struct-adapter-gate"
    :geometry-x "572"
    :geometry-y "52"
    :graphical-flip "01"
    :graphical-rotation "180")
   ("s7"
    :is-a "struct-adapter-gate"
    :geometry-x "1312"
    :geometry-y "831"
    :graphical-rotation "90")
   ("s9"
    :is-a "struct-adapter-gate"
    :geometry-x "1312"
    :geometry-y "791"
    :graphical-flip "00"
    :graphical-rotation "90")
   ("sa_c"
    :is-a "struct-adapter-compound"
    :geometry-x "1336"
    :geometry-y "219"
    :graphical-rotation "270")
   ("sa_g0"
    :is-a "struct-adapter-gate"
    :geometry-x "74"
    :geometry-y "601"
    :graphical-flip "01"
    :graphical-rotation "90")
   ("sa_g1"
    :is-a "struct-adapter-gate"
    :geometry-x "1312"
    :geometry-y "707"
    :graphical-rotation "90")
   ("sa_g2"
    :is-a "struct-adapter-gate"
    :geometry-x "1312"
    :geometry-y "750"
    :graphical-rotation "90")
   ("sa_g3"
    :is-a "struct-adapter-gate"
    :geometry-x "811"
    :geometry-y "52")
   ("sa_g4"
    :is-a "struct-adapter-gate"
    :geometry-x "1063"
    :geometry-y "52")
   ("sa_g5"
    :is-a "struct-adapter-gate"
    :geometry-x "264"
    :geometry-y "56")
   ("tf_p27"
    :is-a "dummy"
    :geometry-x "177"
    :geometry-y "240")
   ("transloc_p27"
    :is-a "dummy"
    :geometry-x "993"
    :geometry-y "326"))
  :links
  (("activ0output_p27s10g1input"
    :terminals ("p27s10g1.input" "and_212.output" "activ0.output"
                "activ1.output" "and_2.input2")
    :nodes (("1132" "219"))
    :edges (("0" "-1" nil) ("1" "-1" nil) ("2" "-1" nil) ("3" "-1" nil)
            ("4" "-1" nil)))
   ("activ1input1_sa_g4output"
    :terminals ("activ1.input1" "sa_g4.output")
    :edges (("0" "1" nil)))
   ("activ4input1_s18output"
    :terminals ("activ4.input1" "s18.output")
    :edges (("0" "1" nil)))
   ("activ4output_repress_p27input"
    :terminals ("activ4.output" "repress_p27.input" "not1.input"
                "activa.output" "not4.input")
    :nodes (("338" "240"))
    :edges (("0" "-1" nil) ("1" "-1" nil) ("2" "-1" nil) ("3" "-1" nil)
            ("4" "-1" nil)))
   ("activainput1_sa_g5output"
    :terminals ("activa.input1" "sa_g5.output")
    :edges (("0" "1" nil)))
   ("activminput1_s11output"
    :terminals ("activm.input1" "s11.output")
    :edges (("0" "1" nil)))
   ("activyinput1_s4output"
    :terminals ("activy.input1" "s4.output")
    :edges (("0" "1" nil)))
   ("activ_lr5output_p27t198input"
    :terminals ("activ_lr5.output" "p27t198.input" "and_213.output"
                "and_20.input2" "sa_c.input")
    :nodes (("1238" "219"))
    :edges (("0" "-1" nil) ("1" "-1" nil) ("2" "-1" nil) ("3" "-1" nil)
            ("4" "-1" nil)))
   ("and_212input1_s19output"
    :terminals ("and_212.input1" "s19.output")
    :edges (("0" "1" nil)))
   ("and_212input2_and_213input2"
    :terminals ("and_3e.input4" "s1.output" "and_2.input1" "and_20.input1")
    :nodes (("998" "59"))
    :edges (("0" "-1" nil) ("1" "-1" nil) ("2" "-1" nil) ("3" "-1" nil)))
   ("and_21input1_s20output"
    :terminals ("and_21.input1" "s20.output")
    :edges (("0" "1" nil)))
   ("and_23input3_not6output"
    :terminals ("and_23.input3" "not6.output")
    :edges (("0" "1" nil)))
   ("and_3einput1_sa_g3output"
    :terminals ("and_3e.input1" "sa_g3.output")
    :edges (("0" "1" nil)))
   ("and_3einput2_s16output"
    :terminals ("and_3e.input2" "s16.output")
    :edges (("0" "1" nil)))
   ("and_3einput3_s17output"
    :terminals ("and_3e.input3" "s17.output")
    :edges (("0" "1" nil)))
   ("and_3_udinput1_s7output"
    :terminals ("and_3_ud.input1" "s7.output")
    :edges (("0" "1" nil)))
   ("and_3_udinput2_s9output"
    :terminals ("and_3_ud.input2" "s9.output")
    :edges (("0" "1" nil)))
   ("inhib_p27input_activyoutput"
    :terminals ("inhib_p27.input" "activy.output" "activ10.output"
                "activ3.output" "not2.input")
    :nodes (("572" "239"))
    :edges (("0" "-1" nil) ("1" "-1" nil) ("2" "-1" nil) ("3" "-1" nil)
            ("4" "-1" nil)))
   ("input_p27output_p27resinput"
    :terminals ("input_p27.output" "p27res.input" "activ6.input1"
                "activ2.input2" "and_23.input1" "activ.input2" "activ9.input2"
                "and_30.input2" "and_22.input2")
    :nodes (("789" "366"))
    :edges (("0" "-1" nil) ("1" "-1" nil) ("2" "-1" nil) ("3" "-1" nil)
            ("4" "-1" nil) ("5" "-1" nil) ("6" "-1" nil) ("7" "-1" nil)
            ("8" "-1" nil)))
   ("not0input_transloc_p27input"
    :terminals ("transloc_p27.input" "and_3e.output" "and_2.output"
                "and_20.output" "not0.input" "and_23.input2" "and_4.input3")
    :nodes (("993" "323"))
    :edges (("0" "-1" nil) ("1" "-1" nil) ("2" "-1" nil) ("3" "-1" nil)
            ("4" "-1" nil) ("5" "-1" nil) ("6" "-1" nil)))
   ("not0output_activ2input1"
    :terminals ("not0.output" "activ2.input1")
    :edges (("0" "1" nil)))
   ("not1output_and_3input2"
    :terminals ("not1.output" "and_3.input2")
    :edges (("0" "1" nil)))
   ("not2output_activ9input1"
    :terminals ("not2.output" "activ9.input1")
    :edges (("0" "1" nil)))
   ("not3output_and_4input4"
    :terminals ("not3.output" "and_4.input4")
    :edges (("0" "1" nil)))
   ("not4output_and_4input2"
    :terminals ("not4.output" "and_4.input2")
    :edges (("0" "1" nil)))
   ("not6input_s10output"
    :terminals ("not6.input" "s10.output" "not3.input")
    :nodes (("1343" "61"))
    :edges (("0" "-1" nil) ("1" "-1" nil) ("2" "-1" nil)))
   ("notoutput_activinput1"
    :terminals ("not.output" "activ.input1")
    :edges (("0" "1" nil)))
   ("not_ducinput_sa_g0output"
    :terminals ("not_duc.input" "sa_g0.output")
    :edges (("0" "1" nil)))
   ("not_ducoutput_and_30input1"
    :terminals ("not_duc.output" "and_30.input1")
    :edges (("0" "1" nil)))
   ("or_2output_p27input"
    :terminals ("p27.input" "activ7.output" "activ8.output")
    :nodes (("934" "593"))
    :edges (("0" "-1" nil) ("1" "-1" nil) ("2" "-1" nil)))
   ("p27cytoinput_and_3foutput"
    :terminals ("p27cyto.input" "s29.input" "and_23.output" "activ7.input1"
                "and_4.output")
    :nodes (("1198" "524"))
    :edges (("0" "-1" nil) ("1" "-1" nil) ("2" "-1" nil) ("3" "-1" nil)
            ("4" "-1" nil)))
   ("p27nucinput_and_3boutput"
    :terminals ("p27nuc.input" "s30.input" "activb.output" "activ1s.output"
                "activ.output" "activ2.output" "and_3.output" "and_30.output"
                "activ8.input1" "activ9.output" "activ6.output"
                "and_22.output")
    :nodes (("619" "707"))
    :edges (("0" "-1" nil) ("1" "-1" nil) ("2" "-1" nil) ("3" "-1" nil)
            ("4" "-1" nil) ("5" "-1" nil) ("6" "-1" nil) ("7" "-1" nil)
            ("8" "-1" nil) ("9" "-1" nil) ("10" "-1" nil) ("11" "-1" nil)))
   ("p27s10g0input_activ5output"
    :terminals ("p27s10g0.input" "activ5.output" "and_22.input1")
    :nodes (("431" "240"))
    :edges (("0" "-1" nil) ("1" "-1" nil) ("2" "-1" nil)))
   ("p27t187input_and_3_udoutput"
    :terminals ("p27t187.input" "and_3_ud.output" "not.input")
    :nodes (("914" "810"))
    :edges (("0" "-1" nil) ("1" "-1" nil) ("2" "-1" nil)))
   ("s12output_activ5input1"
    :terminals ("s12.output" "activ5.input1")
    :edges (("0" "1" nil)))
   ("s13output_and_213input1"
    :terminals ("s13.output" "and_213.input1" "activ0.input1")
    :nodes (("1206" "59"))
    :edges (("0" "-1" nil) ("1" "-1" nil) ("2" "-1" nil)))
   ("s200output_activ3input1"
    :terminals ("s200.output" "activ3.input1")
    :edges (("0" "1" nil)))
   ("s22output_activ_lr5input1"
    :terminals ("s22.output" "activ_lr5.input1")
    :edges (("0" "1" nil)))
   ("s3output_activ10input1"
    :terminals ("s3.output" "activ10.input1")
    :edges (("0" "1" nil)))
   ("sa_g1output_activ1sinput1"
    :terminals ("sa_g1.output" "activ1s.input1")
    :edges (("0" "1" nil)))
   ("sa_g2output_activbinput1"
    :terminals ("sa_g2.output" "activb.input1")
    :edges (("0" "1" nil)))
   ("tf_p27input_and_21output"
    :terminals ("tf_p27.input" "and_21.output" "activm.output" "and_3.input1"
                "and_4.input1")
    :nodes (("177" "240"))
    :edges (("0" "-1" nil) ("1" "-1" nil) ("2" "-1" nil) ("3" "-1" nil)
            ("4" "-1" nil)))))


(define-module
  :class "mod_cip_kip_v4"
  :super-classes ("cc_modules")
  :properties
  (("abstract"
    :value "no"))
  :geometry-width "1074"
  :geometry-height "461"
  :terminals
  (("in_abl"
    :is-eq-to "mod_p27.in_abl"
    :geometry-side "TOP"
    :geometry-position "0.7900372")
   ("in_actcycd2"
    :is-eq-to "mod_p27.in_actcycd2"
    :geometry-side "TOP"
    :geometry-position "0.825419")
   ("in_akt"
    :is-eq-to "s13.input"
    :geometry-side "TOP"
    :geometry-position "0.4492551")
   ("in_cdk46"
    :is-eq-to "s16.input"
    :geometry-side "BOTTOM"
    :geometry-position "0.50977653")
   ("in_cebpa"
    :is-eq-to "mod_p21.in_cebpa"
    :geometry-side "TOP"
    :geometry-position "0.12150838")
   ("in_cebprep"
    :is-eq-to "sa_g0.input"
    :geometry-side "BOTTOM"
    :geometry-position "0.6298883")
   ("in_contact"
    :is-eq-to "mod_p27.in_contact"
    :geometry-side "RIGHT"
    :geometry-position "0.7776573")
   ("in_crl4"
    :is-eq-to "mod_p21.in_crl4"
    :geometry-side "TOP"
    :geometry-position "0.3077281"
    :line nil)
   ("in_crm1"
    :is-eq-to "s1.input"
    :geometry-side "TOP"
    :geometry-position "0.49301675")
   ("in_cycd1"
    :is-eq-to "mod_p21.in_cycd1"
    :geometry-side "TOP"
    :geometry-position "0.023743017")
   ("in_cycd123"
    :is-eq-to "s15.input"
    :geometry-side "BOTTOM"
    :geometry-position "0.40828678")
   ("in_e2"
    :is-eq-to "s9.input"
    :geometry-side "TOP"
    :geometry-position "0.5870577")
   ("in_e2f13"
    :is-eq-to "s11.input"
    :geometry-side "TOP"
    :geometry-position "0.35335195")
   ("in_erk"
    :is-eq-to "sa_g.input"
    :geometry-side "TOP"
    :geometry-position "0.6885475")
   ("in_foxo"
    :is-eq-to "s20.input"
    :geometry-side "TOP"
    :geometry-position "0.40456238")
   ("in_gsk3b"
    :is-eq-to "mod_p21.in_gsk3b"
    :geometry-side "TOP"
    :geometry-position "0.2574488")
   ("in_jnk"
    :is-eq-to "mod_p21.in_jnk"
    :geometry-side "TOP"
    :geometry-position "0.19413407")
   ("in_kis"
    :is-eq-to "mod_p27.in_kis"
    :geometry-side "TOP"
    :geometry-position "0.8850093")
   ("in_kpc"
    :is-eq-to "mod_p27.in_kpc"
    :geometry-side "TOP"
    :geometry-position "0.9241155")
   ("in_lyn"
    :is-eq-to "mod_p27.in_lyn"
    :geometry-side "TOP"
    :geometry-position "0.7676909")
   ("in_mirk"
    :is-eq-to "s12.input"
    :geometry-side "TOP"
    :geometry-position "0.5405028")
   ("in_miz1"
    :is-eq-to "mod_p21.in_miz1"
    :geometry-side "TOP"
    :geometry-position "0.060055867")
   ("in_myc"
    :is-eq-to "mod_p27.in_myc"
    :geometry-side "TOP"
    :geometry-position "0.73696464")
   ("in_p38"
    :is-eq-to "mod_p21.in_p38"
    :geometry-side "TOP"
    :geometry-position "0.1810987")
   ("in_p53"
    :is-eq-to "mod_p21.in_p53"
    :geometry-side "TOP"
    :geometry-position "0.07122905")
   ("in_pcna"
    :is-eq-to "mod_p21.in_pcna"
    :geometry-side "TOP"
    :geometry-position "0.29096833"
    :line nil)
   ("in_phoscycd"
    :is-eq-to "mod_p27.in_phoscycd"
    :geometry-side "TOP"
    :geometry-position "0.84683424")
   ("in_pkc"
    :is-eq-to "mod_p21.in_pkc"
    :geometry-side "TOP"
    :geometry-position "0.12895717")
   ("in_rhoa"
    :is-eq-to "mod_p21.in_rhoa"
    :geometry-side "TOP"
    :geometry-position "0.046089385")
   ("in_rsk"
    :is-eq-to "mod_p27.in_rsk"
    :geometry-side "TOP"
    :geometry-position "0.91108006")
   ("in_serum"
    :is-eq-to "mod_p27.in_serum"
    :geometry-side "RIGHT"
    :geometry-position "0.7603037")
   ("in_skp2"
    :is-eq-to "s7.input"
    :geometry-side "TOP"
    :geometry-position "0.62523276")
   ("in_smad"
    :is-eq-to "mod_p21.in_smad"
    :geometry-side "TOP"
    :geometry-position "0.08240224")
   ("in_sp1"
    :is-eq-to "mod_p21.in_sp1"
    :geometry-side "TOP"
    :geometry-position "0.095437616")
   ("in_sp1rep"
    :is-eq-to "mod_p21.in_sp1rep"
    :geometry-side "LEFT"
    :geometry-position "0.43926248")
   ("in_src"
    :is-eq-to "mod_p27.in_src"
    :geometry-side "TOP"
    :geometry-position "0.77979517")
   ("in_stat3"
    :is-eq-to "mod_p21.in_stat3"
    :geometry-side "TOP"
    :geometry-position "0.0349162")
   ("out_p21cyto"
    :is-eq-to "sa_c0.output"
    :geometry-side "BOTTOM"
    :geometry-position "0.22486034")
   ("out_p21free"
    :is-eq-to "mod_p21.out_p21free"
    :geometry-side "BOTTOM"
    :geometry-position "0.09823091")
   ("out_p21nuc"
    :is-eq-to "sa_c.output"
    :geometry-side "BOTTOM"
    :geometry-position "0.02932961")
   ("out_p27cyto"
    :is-eq-to "mod_p27.out_p27cyto"
    :geometry-side "RIGHT"
    :geometry-position "0.6800434")
   ("out_p27nuc"
    :is-eq-to "mod_p27.out_p27nuc"
    :geometry-side "BOTTOM"
    :geometry-position "0.78910613")
   ("out_p27t198"
    :is-eq-to "mod_p27.out_p27t198"
    :geometry-side "RIGHT"
    :geometry-position "0.54772234"))
  :modules
  (("and_2_lr"
    :is-a "and-2-lr"
    :documentation "Binding of the p21 and p27 inhibitors to cyclin~D:CDK4/6 complexes prevents them from inhibiting cyclin~E:CDK2 complexes \\cite{Sherr:1999}."
    :geometry-x "490"
    :geometry-y "382"
    :graphical-flip "10"
    :graphical-rotation "90")
   ("mod_p21"
    :is-a "mod_p21_v2"
    :geometry-x "192"
    :geometry-y "215")
   ("mod_p27"
    :is-a "mod_p27_v2"
    :geometry-x "862"
    :geometry-y "295")
   ("s1"
    :is-a "struct-adapter-gate"
    :geometry-x "529"
    :geometry-y "49"
    :graphical-flip "01"
    :graphical-rotation "180")
   ("s11"
    :is-a "struct-adapter-gate"
    :geometry-x "379"
    :geometry-y "49"
    :graphical-flip "00")
   ("s12"
    :is-a "struct-adapter-gate"
    :geometry-x "580"
    :geometry-y "49")
   ("s13"
    :is-a "struct-adapter-gate"
    :geometry-x "482"
    :geometry-y "49")
   ("s15"
    :is-a "struct-adapter-gate"
    :geometry-x "438"
    :geometry-y "420"
    :graphical-flip "01"
    :graphical-rotation "0")
   ("s16"
    :is-a "struct-adapter-gate"
    :geometry-x "547"
    :geometry-y "420"
    :graphical-flip "01"
    :graphical-rotation "0")
   ("s20"
    :is-a "struct-adapter-gate"
    :geometry-x "434"
    :geometry-y "49")
   ("s7"
    :is-a "struct-adapter-gate"
    :geometry-x "671"
    :geometry-y "49"
    :graphical-rotation "0")
   ("s9"
    :is-a "struct-adapter-gate"
    :geometry-x "630"
    :geometry-y "49"
    :graphical-flip "00"
    :graphical-rotation "0")
   ("sa_c"
    :is-a "struct-adapter-compound"
    :geometry-x "31"
    :geometry-y "420")
   ("sa_c0"
    :is-a "struct-adapter-compound"
    :geometry-x "239"
    :geometry-y "417")
   ("sa_g"
    :is-a "struct-adapter-gate"
    :geometry-x "739"
    :geometry-y "49")
   ("sa_g0"
    :is-a "struct-adapter-gate"
    :geometry-x "676"
    :geometry-y "422"
    :graphical-flip "01")
   ("sequester_cki"
    :is-a "dummy"
    :geometry-x "490"
    :geometry-y "330"))
  :links
  (("and_2_lrinput1_s16output"
    :terminals ("and_2_lr.input1" "s16.output")
    :edges (("0" "1" nil)))
   ("mod_p21in_akt_s13output"
    :terminals ("mod_p21.in_akt" "s13.output" "mod_p27.in_akt")
    :nodes (("482" "56"))
    :edges (("0" "-1" nil) ("1" "-1" nil) ("2" "-1" nil)))
   ("mod_p21in_crm1_s1output"
    :terminals ("mod_p21.in_crm1" "s1.output" "mod_p27.in_crm1")
    :nodes (("529" "56"))
    :edges (("0" "-1" nil) ("1" "-1" nil) ("2" "-1" nil)))
   ("mod_p21in_e2_s9output"
    :terminals ("mod_p21.in_e2" "s9.output" "mod_p27.in_e2")
    :nodes (("631" "56"))
    :edges (("0" "-1" nil) ("1" "-1" nil)
            ("2" "-1" (("1032" "312") ("1032" "152")))))
   ("mod_p21in_erk_sa_goutput"
    :terminals ("mod_p21.in_erk" "sa_g.output" "mod_p27.in_erk")
    :nodes (("739" "56"))
    :edges (("0" "-1" nil) ("1" "-1" nil) ("2" "-1" nil)))
   ("mod_p21in_foxo_s20output"
    :terminals ("mod_p21.in_foxo" "s20.output" "mod_p27.in_foxo")
    :nodes (("434" "56"))
    :edges (("0" "-1" nil) ("1" "-1" nil) ("2" "-1" nil)))
   ("mod_p21in_skp2_s7output"
    :terminals ("mod_p21.in_skp2" "s7.output" "mod_p27.in_skp2")
    :nodes (("671" "56"))
    :edges (("0" "-1" nil) ("1" "-1" nil)
            ("2" "-1" (("1048" "320") ("1048" "136")))))
   ("mod_p27in_cdk46_s16output"
    :terminals ("mod_p27.in_cdk46" "s16.output")
    :edges (("0" "1" (("651" "136") ("547" "136")))))
   ("mod_p27in_e2f13_s11output"
    :terminals ("mod_p27.in_e2f13" "s11.output" "mod_p21.in_e2f13")
    :nodes (("379" "56"))
    :edges (("0" "-1" nil) ("1" "-1" nil) ("2" "-1" nil)))
   ("s12output_mod_p27in_mirk"
    :terminals ("s12.output" "mod_p21.in_mirk" "mod_p27.in_mirk")
    :nodes (("580" "56"))
    :edges (("0" "-1" nil) ("1" "-1" nil) ("2" "-1" nil)))
   ("s15output_and_2_lrinput2"
    :terminals ("s15.output" "and_2_lr.input2")
    :edges (("0" "1" nil)))
   ("sa_c0input_mod_p21out_p21cyto"
    :terminals ("sa_c0.input" "mod_p21.out_p21cyto")
    :edges (("0" "1" nil)))
   ("sa_cinput_mod_p21out_p21nuc"
    :terminals ("sa_c.input" "mod_p21.out_p21nuc")
    :edges (("0" "1" nil)))
   ("sa_g0output_mod_p27in_cebprep"
    :terminals ("sa_g0.output" "mod_p27.in_cebprep" "mod_p21.in_cebprep")
    :nodes (("676" "360"))
    :edges (("0" "-1" nil) ("1" "-1" (("768" "192") ("680" "192")))
            ("2" "-1" (("8" "216") ("8" "360")))))
   ("sequester_ckiinput_and_2_lroutput"
    :terminals ("sequester_cki.input" "and_2_lr.output" "mod_p21.in_seqcki"
                "mod_p27.in_seqcki")
    :nodes (("490" "328"))
    :edges (("0" "-1" nil) ("1" "-1" nil) ("2" "-1" (("120" "328")))
            ("3" "-1" nil)))))


(define-module
  :class "and-4-ud"
  :super-classes ("and-4")
  :terminals
  (("input1"
    :is-a "term-struct-input"
    :geometry-side "LEFT"
    :geometry-position "0.47")
   ("input2"
    :is-a "term-struct-input"
    :geometry-side "BOTTOM"
    :geometry-position "0.23333333")
   ("input3"
    :geometry-side "BOTTOM"
    :geometry-position "0.74333334")
   ("input4"
    :geometry-side "RIGHT"
    :geometry-position "0.47333333")
   ("output"
    :is-a "term-struct-output"
    :geometry-side "TOP"
    :geometry-position "0.47")))


(define-module
  :class "mod_cdk46_v2"
  :super-classes ("cc_modules")
  :properties
  (("abstract"
    :value "no"))
  :geometry-width "1715"
  :geometry-height "1154"
  :parameters
  (("activ7.input1.a"
    :value "2")
   ("activ8.input1.a"
    :value "3")
   ("and_2.input2.a"
    :value "1")
   ("and_21.ignore_in_export"
    :value "1")
   ("and_28.ignore_in_export"
    :value "1")
   ("and_2_du3.input1.a"
    :value "1")
   ("and_2_du3.input2.a"
    :value "2")
   ("and_2_du4.input2.a"
    :value "2")
   ("and_2_du4.time"
    :value "1"))
  :terminals
  (("in_ap1"
    :is-eq-to "s13.input"
    :geometry-side "TOP"
    :geometry-position "0.16239066")
   ("in_cak"
    :is-eq-to "s2.input"
    :geometry-side "RIGHT"
    :geometry-position "0.45623916")
   ("in_cdc25a"
    :is-eq-to "s26.input"
    :geometry-side "TOP"
    :geometry-position "0.83119535")
   ("in_cebpa"
    :is-eq-to "sa_g5.input"
    :geometry-side "TOP"
    :geometry-position "0.72682214")
   ("in_cebprep"
    :is-eq-to "sa_g6.input"
    :geometry-side "TOP"
    :geometry-position "0.5862974")
   ("in_contact"
    :is-eq-to "s27.input"
    :geometry-side "RIGHT"
    :geometry-position "0.5584922")
   ("in_creb"
    :is-eq-to "s14.input"
    :geometry-side "TOP"
    :geometry-position "0.20553936")
   ("in_crm1"
    :is-eq-to "s4.input"
    :geometry-side "LEFT"
    :geometry-position "0.79159445")
   ("in_e2f13"
    :is-eq-to "s7.input"
    :geometry-side "TOP"
    :geometry-position "0.52274054")
   ("in_e2f4"
    :is-eq-to "s45.input"
    :geometry-side "TOP"
    :geometry-position "0.12623906")
   ("in_ets"
    :is-eq-to "s12.input"
    :geometry-side "TOP"
    :geometry-position "0.09766764")
   ("in_fbx4"
    :is-eq-to "sa_g0.input"
    :geometry-side "BOTTOM"
    :geometry-position "0.28309038")
   ("in_fbxw8"
    :is-eq-to "sa_g.input"
    :geometry-side "BOTTOM"
    :geometry-position "0.20437318")
   ("in_foxo"
    :is-eq-to "s10.input"
    :geometry-side "TOP"
    :geometry-position "0.38279885")
   ("in_gsk3b"
    :is-eq-to "s18.input"
    :geometry-side "LEFT"
    :geometry-position "0.8401213")
   ("in_ink4"
    :is-eq-to "s24.input"
    :geometry-side "TOP"
    :geometry-position "0.94431484")
   ("in_junb"
    :is-eq-to "s62.input"
    :geometry-side "TOP"
    :geometry-position "0.28017494")
   ("in_lyn"
    :is-eq-to "s25.input"
    :geometry-side "TOP"
    :geometry-position "0.88192415")
   ("in_mirk"
    :is-eq-to "s5.input"
    :geometry-side "LEFT"
    :geometry-position "0.732669")
   ("in_myc"
    :is-eq-to "s9.input"
    :geometry-side "TOP"
    :geometry-position "0.44460642")
   ("in_nfkb"
    :is-eq-to "s15.input"
    :geometry-side "TOP"
    :geometry-position "0.06676385")
   ("in_p21nuc"
    :is-eq-to "sa_g4.input"
    :geometry-side "RIGHT"
    :geometry-position "0.6442808")
   ("in_p27nuc"
    :is-eq-to "sa_g1.input"
    :geometry-side "RIGHT"
    :geometry-position "0.73440206")
   ("in_p38"
    :is-eq-to "s29.input"
    :geometry-side "LEFT"
    :geometry-position "0.8817158")
   ("in_pp1"
    :is-eq-to "s6.input"
    :geometry-side "BOTTOM"
    :geometry-position "0.5215743")
   ("in_sp1rep"
    :is-eq-to "s8.input"
    :geometry-side "TOP"
    :geometry-position "0.2387755")
   ("in_src"
    :is-eq-to "s23.input"
    :geometry-side "TOP"
    :geometry-position "0.777551")
   ("in_stat3"
    :is-eq-to "s22.input"
    :geometry-side "TOP"
    :geometry-position "0.02536443")
   ("out_actcycd2"
    :is-eq-to "sa_c.output"
    :geometry-side "TOP"
    :geometry-position "0.32099125")
   ("out_cdk46"
    :is-eq-to "s30.output"
    :geometry-side "TOP"
    :geometry-position "0.66501456")
   ("out_cycd1"
    :is-eq-to "s33.output"
    :geometry-side "LEFT"
    :geometry-position "0.5030329")
   ("out_cycd123"
    :is-eq-to "s31.output"
    :geometry-side "RIGHT"
    :geometry-position "0.34098786")
   ("out_d46"
    :is-eq-to "s1.output"
    :geometry-side "RIGHT"
    :geometry-position "0.4978336")
   ("out_phoscycd"
    :is-eq-to "s32.output"
    :geometry-side "LEFT"
    :geometry-position "0.9302426"))
  :modules
  (("activ"
    :is-a "activ"
    :geometry-x "722"
    :geometry-y "701"
    :graphical-rotation "270")
   ("activ0"
    :is-a "activ"
    :documentation "cyclin~D1 transcription is repressed by FoxO \\cite{Schmidt:2002,Huang:2007}."
    :geometry-x "498"
    :geometry-y "249"
    :graphical-rotation "0")
   ("activ1"
    :is-a "activ"
    :documentation "cyclin~D1 transcription is repressed by JunB \\cite{Bakiri:2000}."
    :geometry-x "462"
    :geometry-y "175"
    :graphical-rotation "0")
   ("activ18"
    :is-a "activ"
    :geometry-x "652"
    :geometry-y "509")
   ("activ19"
    :is-a "activ"
    :geometry-x "766"
    :geometry-y "492"
    :graphical-rotation "0")
   ("activ1h"
    :is-a "activ"
    :documentation "\\cite{Albanese:1995}"
    :geometry-x "167"
    :geometry-y "175")
   ("activ1p"
    :is-a "activ"
    :documentation "\\cite{Vermeulen:2003}"
    :geometry-x "114"
    :geometry-y "175")
   ("activ1q"
    :is-a "activ"
    :documentation "\\cite{Coqueret:2002}"
    :geometry-x "352"
    :geometry-y "175")
   ("activ2"
    :is-a "activ"
    :documentation "Cyclin~D1 \\cite{Alao:2007} on T286, cyclin~D2 \\cite{Kida:2007} on T280 and cyclin~D3 \\cite{Naderi:2004,Lahne:2006} on T283 leading to their degradation.."
    :geometry-x "127"
    :geometry-y "969"
    :graphical-flip "01"
    :graphical-rotation "90")
   ("activ20"
    :is-a "activ"
    :documentation "\\cite{Sherr:1999}"
    :geometry-x "1619"
    :geometry-y "186")
   ("activ3"
    :is-a "activ"
    :documentation "\\cite{Watanabe:1998}"
    :geometry-x "216"
    :geometry-y "175")
   ("activ5"
    :is-a "activ"
    :geometry-x "1350"
    :geometry-y "847"
    :graphical-rotation "90")
   ("activ7"
    :is-a "activ"
    :documentation "Full activation of either p21 or p27 inhibits CDK4/6 kinase activity (probably depending on the number of cip/kip molecules bound to the kinase) \\cite{He:2005, Larrea:2008}."
    :geometry-x "1486"
    :geometry-y "377"
    :graphical-rotation "180")
   ("activ8"
    :is-a "activ"
    :documentation "Full activation of either p21 or p27 inhibits CDK4/6 kinase activity (probably depending on the number of cip/kip molecules bound to the kinase) \\cite{He:2005, Larrea:2008}."
    :geometry-x "1492"
    :geometry-y "511"
    :graphical-flip "01")
   ("activ9"
    :is-a "activ"
    :geometry-x "1350"
    :geometry-y "742"
    :graphical-rotation "90")
   ("activa"
    :is-a "activ"
    :documentation "C/EBP$\\alpha$ inhibits CDK4 kinase activity by binding \\cite{Nerlov:2007}."
    :geometry-x "1246"
    :geometry-y "120")
   ("active"
    :is-a "activ-du"
    :documentation "\\cite{Barbash:2007}"
    :geometry-x "485"
    :geometry-y "1063")
   ("activf"
    :is-a "activ-du"
    :documentation "\\cite{Okabe:2006}"
    :geometry-x "350"
    :geometry-y "1063")
   ("activi"
    :is-a "activ-rl"
    :documentation "We chose to model an activatory effect of Myc on cyclin~D1 \\cite{Perez:1999,Bernard:2006} although the situation is not clear here. Earlier reports have stated a repressive effect of Myc (independently of Max) on cyclin~D1 expression \\cite{Philipp:1994}."
    :geometry-x "500"
    :geometry-y "203")
   ("activs"
    :is-a "activ"
    :documentation "\\cite{Bakiri:2000}"
    :geometry-x "278"
    :geometry-y "175")
   ("activz"
    :is-a "activ-rl"
    :documentation "After stress, p38 can phosphorylate cyclin~D1 on T286 \\cite{Casanovas:2004, Alao:2007}, cyclin~D2 on T280 \\cite{Kida:2007} and cyclin~D3 on T283 leading to their degradation \\cite{Casanovas:2000}. "
    :geometry-x "127"
    :geometry-y "1017"
    :graphical-flip "10")
   ("activ_cycd2"
    :is-a "dummy"
    :geometry-x "549"
    :geometry-y "271"
    :graphical-flip "00"
    :graphical-rotation "0")
   ("activ_lr0"
    :is-a "activ-lr"
    :geometry-x "584"
    :geometry-y "580")
   ("activ_lr4"
    :is-a "activ-lr"
    :geometry-x "404"
    :geometry-y "701"
    :graphical-flip "10")
   ("and_2"
    :is-a "activ"
    :documentation "Myc expresses CDK4 \\cite{Hermeking:2000}."
    :geometry-x "1029"
    :geometry-y "221"
    :graphical-flip "10")
   ("and_20"
    :is-a "and-2"
    :documentation "We suppose here that \\texttt{p21nuc}$=$1 and \\texttt{p27nuc}$=$1 are necessary for assembly \\cite{Cheng:1999,Larrea:2008} and nuclear import of cyclin~D:CDK4/6 complexes \\cite{Wieroed:2008}. "
    :geometry-x "1441"
    :geometry-y "709"
    :graphical-rotation "90")
   ("and_21"
    :is-a "and-2"
    :documentation "This inhibitory phosphorylation by the Src family kinases on Y17 is comparable to the ones on Cdk2 and Cdk1 by Wee1. It is dephosphorylated by Cdc25A \\cite{Martin:2008,Iavarone:1997}.
However Sherr's group failed to see any regulation of CDK4 tyrosine sites during normal proliferation \\cite{Sexl:1999}.
So we don't export this reaction."
    :geometry-x "1367"
    :geometry-y "144")
   ("and_22"
    :is-a "and-2"
    :geometry-x "561"
    :geometry-y "383"
    :graphical-flip "01"
    :graphical-rotation "90")
   ("and_28"
    :is-a "and-2"
    :documentation "This inhibitory phosphorylation by the Src family kinases on Y17 is comparable to the ones on Cdk2 and Cdk1 by Wee1. It is dephosphorylated by Cdc25A \\cite{Martin:2008,Iavarone:1997}.
However Sherr's group failed to see any regulation of CDK4 tyrosine sites during normal proliferation \\cite{Sexl:1999}.
So we don't export this reaction."
    :geometry-x "1484"
    :geometry-y "145"
    :graphical-flip "10")
   ("and_2_du"
    :is-a "and-2"
    :documentation "c-Myc induces cyclin~D2 expression \\cite{Bouchard:1999}. FoxO can repress cyclin~D2 expression \\cite{Huang:2007}."
    :geometry-x "633"
    :geometry-y "205"
    :graphical-flip "00"
    :graphical-rotation "0")
   ("and_2_du3"
    :is-a "and-3"
    :documentation "cyclin~D3 is expressed by E2F1-3 \\cite{Ma:2003}.
A complex formed by pRb, E2F1-3 and either C/EBP-$\\alpha$ or -$\\beta$ represses E2F target genes \\cite{Johnson:2005,Nerlov:2007}.
"
    :geometry-x "912"
    :geometry-y "287"
    :graphical-flip "01"
    :graphical-rotation "270")
   ("and_2_du4"
    :is-a "activ"
    :documentation "cyclin~D1 transcription is repressed by a complex formed of E2F1 and Sp1 \\cite{Watanabe:1998}.
"
    :geometry-x "408"
    :geometry-y "175"
    :graphical-flip "11"
    :graphical-rotation "180")
   ("and_2_rl5"
    :is-a "activ"
    :documentation "\\cite{Leslie:2006}"
    :geometry-x "43"
    :geometry-y "175"
    :graphical-rotation "0")
   ("and_3_ud1"
    :is-a "and-4-ud"
    :documentation "cyclin~D is exported from the nucleus after phosphorylation and degraded after ubiquitination \\cite{Alao:2007}. However, binding of p21 or p27 prevents CRM1 binding and thus nuclear export and its subsequent degradation \\cite{Alt:2002}. This is the only considered mechanism of cyclin~D:Cdk4/6 complexes activation by CKI. 
We here assume that this is true for all 3 cyclin~D."
    :geometry-x "551"
    :geometry-y "845")
   ("and_4"
    :is-a "and-4"
    :documentation "cyclin~D3 can be degraded by 2 mechanisms: one involves phosphorylation by GSK3-$\\beta$ similar to the mechanism of the other D-type cyclins, while the other GSK3-$\\beta$ is independent and involves a (constitutive?) phosphorylation site dephosphorylated by PP1 \\cite{Lahne:2006}.
However, binding of p21 or p27 prevents CRM1 binding and thus nuclear export and its subsequent degradation \\cite{Alt:2002}. We here assume that this is true for all 3 cyclin~D.
"
    :geometry-x "883"
    :geometry-y "846"
    :graphical-flip "01")
   ("and_4_ud"
    :is-a "and-4"
    :documentation "Mirk induces cyclin~D1 degradation by phosphorylation on T288 \\cite{Alao:2007}.
cyclin~D1 is exported after phosphorylation and degraded after ubiquitination \\cite{Alao:2007}. However,k binding of p21 or p27 prevents CRM1 binding and thus nuclear export and its subsequent degradation \\cite{Alt:2002}.
Hence, this is the only considered mechanism of activation of cyclin~D:Cdk4/6 complexes by CKI. "
    :geometry-x "259"
    :geometry-y "845"
    :graphical-rotation "180")
   ("and_8"
    :is-a "and-6"
    :documentation "Phosphorylation by CAK is attenuated by contact inhibition \\cite{Blomen:2007}.
p21 seems necessary for CDK4 nuclear import in primary hepatocytes \\cite{Wieroed:2008}.
We assume that \\texttt{p21nuc}$=$1 and \\texttt{p27nuc}$=$1 are necessary for assembly \\cite{Cheng:1999,Larrea:2008} and nuclear import of cyclin~D:CDK4/6 complexes \\cite{Wieroed:2008}. "
    :geometry-x "1238"
    :geometry-y "574"
    :graphical-rotation "270")
   ("assembly_import_cdk46"
    :is-a "dummy"
    :geometry-x "1313"
    :geometry-y "665"
    :graphical-flip "00"
    :graphical-rotation "0")
   ("ccnd1_activation"
    :is-a "and-3"
    :documentation "cyclin~D1 transcription is repressed by JunB \\cite{Bakiri:2000}, E2F1 \\cite{Watanabe:1998} or FoxO \\cite{Schmidt:2002,Huang:2007}."
    :geometry-x "305"
    :geometry-y "487"
    :graphical-flip "10")
   ("cdk46"
    :is-a "kinase"
    :documentation "Cyclin-dependent kinases 4 and 6.
This species corresponds to the presence of the kinase, not to the kinase activity."
    :geometry-x "1140"
    :geometry-y "288")
   ("cip_kip"
    :is-a "dummy"
    :geometry-x "1004"
    :geometry-y "792"
    :graphical-flip "00"
    :graphical-rotation "0")
   ("cycd123_cdk46"
    :is-a "kinase"
    :documentation "Active state of the complex formed by either cyclin~D1, cyclin~D2 or cyclin~D3 with CDK4 or CDK6."
    :geometry-x "1454"
    :geometry-y "582")
   ("cyclin_d1"
    :is-a "other"
    :documentation "Cyclin~D1."
    :geometry-x "428"
    :geometry-y "588")
   ("cyclin_d123"
    :is-a "dummy"
    :geometry-x "718"
    :geometry-y "585")
   ("cyclin_d2"
    :is-a "other"
    :documentation "Cyclin~D2."
    :geometry-x "613"
    :geometry-y "455")
   ("cyclin_d3"
    :is-a "other"
    :documentation "Cyclin~D3."
    :geometry-x "822"
    :geometry-y "382")
   ("deg_cycd1"
    :is-a "dummy"
    :geometry-x "258"
    :geometry-y "704")
   ("deg_cycd123"
    :is-a "dummy"
    :geometry-x "550"
    :geometry-y "704")
   ("deg_cycd3"
    :is-a "dummy"
    :geometry-x "883"
    :geometry-y "704"
    :graphical-flip "00"
    :graphical-rotation "0")
   ("inh_cdk46"
    :is-a "dummy"
    :geometry-x "1427"
    :geometry-y "197")
   ("ligase_cycd123"
    :is-a "dummy"
    :geometry-x "417"
    :geometry-y "1020")
   ("not"
    :is-a "not"
    :geometry-x "1449"
    :geometry-y "100")
   ("not0"
    :is-a "not"
    :geometry-x "1404"
    :geometry-y "100")
   ("not1"
    :is-a "not"
    :geometry-x "348"
    :geometry-y "424")
   ("not2"
    :is-a "not"
    :geometry-x "894"
    :geometry-y "957"
    :graphical-flip "01")
   ("not3"
    :is-a "not-rl"
    :geometry-x "1348"
    :geometry-y "604"
    :graphical-rotation "0")
   ("not4"
    :is-a "not"
    :geometry-x "905"
    :geometry-y "469"
    :graphical-flip "01")
   ("not5"
    :is-a "not"
    :geometry-x "934"
    :geometry-y "825"
    :graphical-rotation "0")
   ("not6"
    :is-a "not"
    :geometry-x "1345"
    :geometry-y "354"
    :graphical-rotation "0")
   ("not8"
    :is-a "not"
    :geometry-x "550"
    :geometry-y "608"
    :graphical-flip "01")
   ("not9"
    :is-a "not"
    :geometry-x "978"
    :geometry-y "151")
   ("not_du5"
    :is-a "not-du"
    :geometry-x "259"
    :geometry-y "636")
   ("not_rl"
    :is-a "not-rl"
    :geometry-x "617"
    :geometry-y "807"
    :graphical-flip "00")
   ("not_rle"
    :is-a "not"
    :geometry-x "642"
    :geometry-y "114"
    :graphical-flip "10"
    :graphical-rotation "0")
   ("not_rlf"
    :is-a "not-rl"
    :geometry-x "729"
    :geometry-y "821"
    :graphical-flip "10"
    :graphical-rotation "180")
   ("phospho_cycd123"
    :is-a "dummy"
    :geometry-x "217"
    :geometry-y "1020")
   ("repress_cyclin_d1"
    :is-a "dummy"
    :geometry-x "408"
    :geometry-y "371"
    :graphical-flip "00"
    :graphical-rotation "0")
   ("s1"
    :is-a "struct-adapter-compound"
    :geometry-x "1633"
    :geometry-y "574"
    :graphical-rotation "270")
   ("s10"
    :is-a "struct-adapter-gate"
    :geometry-x "656"
    :geometry-y "54"
    :graphical-flip "01"
    :graphical-rotation "180")
   ("s12"
    :is-a "struct-adapter-gate"
    :geometry-x "167"
    :geometry-y "57")
   ("s13"
    :is-a "struct-adapter-gate"
    :geometry-x "278"
    :geometry-y "57")
   ("s14"
    :is-a "struct-adapter-gate"
    :geometry-x "352"
    :geometry-y "57")
   ("s15"
    :is-a "struct-adapter-gate"
    :geometry-x "114"
    :geometry-y "57")
   ("s18"
    :is-a "struct-adapter-gate"
    :geometry-x "50"
    :geometry-y "969"
    :graphical-flip "01"
    :graphical-rotation "90")
   ("s2"
    :is-a "struct-adapter-gate"
    :geometry-x "1633"
    :geometry-y "526"
    :graphical-rotation "90")
   ("s22"
    :is-a "struct-adapter-gate"
    :geometry-x "43"
    :geometry-y "57"
    :graphical-rotation "0")
   ("s23"
    :is-a "struct-adapter-gate"
    :geometry-x "1333"
    :geometry-y "51"
    :graphical-rotation "0")
   ("s24"
    :is-a "struct-adapter-gate"
    :geometry-x "1619"
    :geometry-y "51")
   ("s25"
    :is-a "struct-adapter-gate"
    :geometry-x "1512"
    :geometry-y "51"
    :graphical-flip "01"
    :graphical-rotation "180")
   ("s26"
    :is-a "struct-adapter-gate"
    :geometry-x "1425"
    :geometry-y "51")
   ("s27"
    :is-a "struct-adapter-gate"
    :geometry-x "1633"
    :geometry-y "644"
    :graphical-rotation "90")
   ("s29"
    :is-a "struct-adapter-gate"
    :geometry-x "50"
    :geometry-y "1017"
    :graphical-flip "01"
    :graphical-rotation "90")
   ("s30"
    :is-a "struct-adapter-compound"
    :geometry-x "1140"
    :geometry-y "120"
    :graphical-flip "01"
    :graphical-rotation "0")
   ("s31"
    :is-a "struct-adapter-compound"
    :geometry-x "1633"
    :geometry-y "393"
    :graphical-rotation "270")
   ("s32"
    :is-a "struct-adapter-compound"
    :geometry-x "50"
    :geometry-y "1073"
    :graphical-rotation "90")
   ("s33"
    :is-a "struct-adapter-compound"
    :geometry-x "50"
    :geometry-y "580"
    :graphical-flip "00"
    :graphical-rotation "90")
   ("s4"
    :is-a "struct-adapter-gate"
    :geometry-x "50"
    :geometry-y "913"
    :graphical-flip "01"
    :graphical-rotation "90")
   ("s45"
    :is-a "struct-adapter-gate"
    :geometry-x "216"
    :geometry-y "57"
    :graphical-flip "00"
    :graphical-rotation "0")
   ("s5"
    :is-a "struct-adapter-gate"
    :geometry-x "50"
    :geometry-y "845"
    :graphical-flip "01"
    :graphical-rotation "90")
   ("s6"
    :is-a "struct-adapter-gate"
    :geometry-x "894"
    :geometry-y "1113"
    :graphical-flip "01"
    :graphical-rotation "0")
   ("s62"
    :is-a "struct-adapter-gate"
    :geometry-x "478"
    :geometry-y "56"
    :graphical-flip "01"
    :graphical-rotation "180")
   ("s7"
    :is-a "struct-adapter-gate"
    :geometry-x "896"
    :geometry-y "56"
    :graphical-flip "00"
    :graphical-rotation "0")
   ("s8"
    :is-a "struct-adapter-gate"
    :geometry-x "408"
    :geometry-y "57"
    :graphical-flip "00"
    :graphical-rotation "0")
   ("s9"
    :is-a "struct-adapter-gate"
    :geometry-x "762"
    :geometry-y "56")
   ("sa_c"
    :is-a "struct-adapter-compound"
    :geometry-x "550"
    :geometry-y "57"
    :graphical-flip "01")
   ("sa_g"
    :is-a "struct-adapter-gate"
    :geometry-x "350"
    :geometry-y "1113"
    :graphical-flip "01")
   ("sa_g0"
    :is-a "struct-adapter-gate"
    :geometry-x "485"
    :geometry-y "1113"
    :graphical-flip "01")
   ("sa_g1"
    :is-a "struct-adapter-gate"
    :geometry-x "1633"
    :geometry-y "847"
    :graphical-rotation "90")
   ("sa_g4"
    :is-a "struct-adapter-gate"
    :geometry-x "1633"
    :geometry-y "742"
    :graphical-rotation "90")
   ("sa_g5"
    :is-a "struct-adapter-gate"
    :geometry-x "1246"
    :geometry-y "54")
   ("sa_g6"
    :is-a "struct-adapter-gate"
    :geometry-x "1005"
    :geometry-y "57")
   ("trans_cyclin_d1"
    :is-a "dummy"
    :geometry-x "305"
    :geometry-y "304"))
  :links
  (("activ0output_repress_cyclin_d1input"
    :terminals ("activ0.output" "repress_cyclin_d1.input" "activ1.output"
                "not1.input" "and_2_du4.output")
    :nodes (("408" "368"))
    :edges (("0" "-1" nil) ("1" "-1" nil) ("2" "-1" nil) ("3" "-1" nil)
            ("4" "-1" nil)))
   ("activ1input1_s62output"
    :terminals ("activ1.input1" "s62.output")
    :edges (("0" "1" nil)))
   ("activ3input1_s45output"
    :terminals ("activ3.input1" "s45.output")
    :edges (("0" "1" nil)))
   ("activ4output_cip_kipinput"
    :terminals ("cip_kip.input" "not_rlf.input" "not_rl.input" "not5.input"
                "activ5.output" "activ9.output")
    :nodes (("1004" "789"))
    :edges (("0" "-1" nil) ("1" "-1" nil) ("2" "-1" nil) ("3" "-1" nil)
            ("4" "-1" nil) ("5" "-1" nil)))
   ("activ9input1_sa_g4output"
    :terminals ("activ9.input1" "sa_g4.output" "activ7.input1" "and_20.input1")
    :nodes (("1626" "742"))
    :edges (("0" "-1" nil) ("1" "-1" nil) ("2" "-1" nil) ("3" "-1" nil)))
   ("activeoutput_activfoutput"
    :terminals ("active.output" "activf.output" "ligase_cycd123.input"
                "and_4_ud.input2" "and_3_ud1.input3" "and_4.input2")
    :nodes (("417" "1017"))
    :edges (("0" "-1" nil) ("1" "-1" nil) ("2" "-1" nil) ("3" "-1" nil)
            ("4" "-1" nil) ("5" "-1" nil)))
   ("activoutput_deg_cycd3input"
    :terminals ("activ.output" "deg_cycd3.input" "and_4.output" "not4.input")
    :nodes (("883" "701"))
    :edges (("0" "-1" nil) ("1" "-1" nil) ("2" "-1" nil) ("3" "-1" nil)))
   ("activsinput1_s13output"
    :terminals ("activs.input1" "s13.output")
    :edges (("0" "1" nil)))
   ("and_22input2_not8output"
    :terminals ("and_22.input2" "not8.output")
    :edges (("0" "1" nil)))
   ("and_28input1_s25output"
    :terminals ("and_28.input1" "s25.output")
    :edges (("0" "1" nil)))
   ("and_2_du3input2_s7output"
    :terminals ("and_2_du3.input2" "s7.output")
    :edges (("0" "1" nil)))
   ("and_2_du3input3_not9output"
    :terminals ("and_2_du3.input3" "not9.output")
    :edges (("0" "1" nil)))
   ("and_2_du4input1_s8output"
    :terminals ("and_2_du4.input1" "s8.output")
    :edges (("0" "1" nil)))
   ("and_2_duinput1_not_rleoutput"
    :terminals ("and_2_du.input1" "not_rle.output")
    :edges (("0" "1" nil)))
   ("and_2_duinput2_s9output"
    :terminals ("s9.output" "activi.input1" "and_2_du.input2" "and_2.input1")
    :nodes (("765" "69"))
    :edges (("0" "-1" nil) ("1" "-1" nil) ("2" "-1" nil) ("3" "-1" nil)))
   ("and_2_duoutput_activ_cycd2input"
    :terminals ("activ_cycd2.input" "and_22.input1" "sa_c.input"
                "and_2_du.output")
    :nodes (("550" "268"))
    :edges (("0" "-1" nil) ("1" "-1" nil) ("2" "-1" nil) ("3" "-1" nil)))
   ("and_2_rl5input1_s22output"
    :terminals ("and_2_rl5.input1" "s22.output")
    :edges (("0" "1" nil)))
   ("and_3_ud1input1_phospho_cycd123input"
    :terminals ("phospho_cycd123.input" "activ2.output" "activz.output"
                "s32.input" "and_3_ud1.input2")
    :nodes (("217" "1017"))
    :edges (("0" "-1" nil) ("1" "-1" nil) ("2" "-1" nil) ("3" "-1" nil)
            ("4" "-1" nil)))
   ("and_4input4_not2output"
    :terminals ("and_4.input4" "not2.output")
    :edges (("0" "1" nil)))
   ("and_4_udinput4_s4output"
    :terminals ("s4.output" "and_4_ud.input3" "and_3_ud1.input1"
                "and_4.input1")
    :nodes (("59" "913"))
    :edges (("0" "-1" nil) ("1" "-1" nil) ("2" "-1" nil) ("3" "-1" nil)))
   ("and_8input4_s2output"
    :terminals ("and_8.input4" "s2.output")
    :edges (("0" "1" nil)))
   ("and_8input5_not6output"
    :terminals ("and_8.input5" "not6.output")
    :edges (("0" "1" nil)))
   ("and_8input6_assembly_import_cdk46input"
    :terminals ("and_8.input6" "assembly_import_cdk46.input" "and_20.output")
    :nodes (("1313" "662"))
    :edges (("0" "-1" nil) ("1" "-1" nil) ("2" "-1" nil)))
   ("and_8output_cycd123_cdk46input"
    :terminals ("and_8.output" "cycd123_cdk46.input" "s1.input")
    :nodes (("1454" "574"))
    :edges (("0" "-1" nil) ("1" "-1" nil) ("2" "-1" nil)))
   ("ccnd1_activationinput3_not_du5output"
    :terminals ("ccnd1_activation.input3" "not_du5.output")
    :edges (("0" "1" nil)))
   ("cdk46input_and_2output"
    :terminals ("cdk46.input" "and_2.output" "s30.input" "and_8.input3")
    :nodes (("1140" "280"))
    :edges (("0" "-1" nil) ("1" "-1" nil) ("2" "-1" nil) ("3" "-1" nil)))
   ("cyclin_d123input_activ18output"
    :terminals ("cyclin_d123.input" "activ18.output" "activ19.output"
                "activ_lr0.output" "s31.input" "and_8.input2")
    :nodes (("718" "580"))
    :edges (("0" "-1" nil) ("1" "-1" nil) ("2" "-1" nil) ("3" "-1" nil)
            ("4" "-1" nil) ("5" "-1" nil)))
   ("cyclin_d1input_ccnd1_activationoutput"
    :terminals ("cyclin_d1.input" "ccnd1_activation.output" "activ_lr0.input1"
                "s33.input")
    :nodes (("428" "580"))
    :edges (("0" "-1" nil) ("2" "-1" nil) ("3" "-1" nil) ("1" "-1" nil)))
   ("cyclin_d2input_activ18input1"
    :terminals ("cyclin_d2.input" "activ18.input1" "and_22.output")
    :nodes (("613" "447"))
    :edges (("0" "-1" nil) ("1" "-1" nil) ("2" "-1" nil)))
   ("cyclin_d3input_activ19input1"
    :terminals ("cyclin_d3.input" "activ19.input1" "and_2_du3.output")
    :nodes (("822" "376"))
    :edges (("0" "-1" nil) ("1" "-1" nil) ("2" "-1" nil)))
   ("not0output_and_21input2"
    :terminals ("not0.output" "and_21.input2")
    :edges (("0" "1" nil)))
   ("not1output_ccnd1_activationinput1"
    :terminals ("not1.output" "ccnd1_activation.input1")
    :edges (("0" "1" nil)))
   ("not3input_s27output"
    :terminals ("not3.input" "s27.output")
    :edges (("0" "1" nil)))
   ("not3output_and_8input1"
    :terminals ("not3.output" "and_8.input1")
    :edges (("0" "1" nil)))
   ("not4input_and_3_ud1output"
    :terminals ("and_3_ud1.output" "deg_cycd123.input" "activ_lr4.input1"
                "not8.input" "activ.input1")
    :nodes (("550" "701"))
    :edges (("0" "-1" nil) ("1" "-1" nil) ("2" "-1" nil) ("3" "-1" nil)
            ("4" "-1" nil)))
   ("not4output_and_2_du3input1"
    :terminals ("not4.output" "and_2_du3.input1")
    :edges (("0" "1" nil)))
   ("not5output_and_4input3"
    :terminals ("not5.output" "and_4.input3")
    :edges (("0" "1" nil)))
   ("not6input_inh_cdk46input"
    :terminals ("not6.input" "inh_cdk46.input" "activ20.output"
                "and_28.output" "and_21.output" "activa.output"
                "activ7.output" "activ8.output")
    :nodes (("1427" "194"))
    :edges (("0" "-1" nil) ("1" "-1" nil) ("2" "-1" nil) ("3" "-1" nil)
            ("4" "-1" nil) ("5" "-1" nil) ("6" "-1" nil) ("7" "-1" nil)))
   ("not9input_sa_g6output"
    :terminals ("not9.input" "sa_g6.output")
    :edges (("0" "1" nil)))
   ("notoutput_and_28input2"
    :terminals ("not.output" "and_28.input2")
    :edges (("0" "1" nil)))
   ("not_du5input_deg_cycd1input"
    :terminals ("not_du5.input" "deg_cycd1.input" "and_4_ud.output"
                "activ_lr4.output")
    :nodes (("259" "701"))
    :edges (("0" "-1" nil) ("1" "-1" nil) ("2" "-1" nil) ("3" "-1" nil)))
   ("not_rlfoutput_and_3_ud1input4"
    :terminals ("not_rlf.output" "and_3_ud1.input4")
    :edges (("0" "1" nil)))
   ("not_rloutput_and_4_udinput1"
    :terminals ("not_rl.output" "and_4_ud.input1")
    :edges (("0" "1" nil)))
   ("s10output_not_rleinput"
    :terminals ("s10.output" "not_rle.input" "activ0.input1")
    :nodes (("655" "63"))
[truncated: 316,015 more chars]
